# Supplementary material for: Genome-wide identification and characterization of NHL gene family in response to alkaline stress, ABA and MEJA treatments in wild soybean (Glycine soja)
Source: PeerJ. 2022 Dec 2;10:e14451. doi: 10.7717/peerj.14451 (PMC9744164; doi:10.7717/peerj.14451)
Supplement: Supplemental Information 1 [file peerj-10-14451-s001.xlsx]

## Sheet: Data1  The amino acid sequences
>AtNHL1
MKDCENHGHSRRKLIRRIFWSIIFVLFIIFLTILLIWAILQPSKPRFILQDATVYAFNVSGNPPNLLTSNFQITLSSRNPNNKIGIYYD
RLDVYATYRSQQITFPTSIPPTYQGHKDVDIWSPFVYGTSVPIAPFNGVSLDTDKDNGVVLLIIRADGRVRWKVGTFITGKYHLHVKCPAYINFGNKANG
VIVGDNAVKYTFTTSCSVSV
>AtNHL2
MGSKQPYLNGAYYGPSIPPPPKAHRSYNSPGFGCCCFSCLGSCLRCCGCCILSLICNILIAVAVILGVAALILWLIFRPNAVKFYVADA
NLNRFSFDPNNNLHYSLDLNFTIRNPNQRVGVYYDEFSVSGYYGDQRFGSANVSSFYQGHKNTTVILTKIEGQNLVVLGDGARTDLKDDEKSGIYRINAK
LRLSVRFKFWFIKSWKLKPKIKCDDLKIPLGSSNSTGGFKFQPVQCDFDLS
>AtNHL3
MADLNGAYYGPSIPPPKKVSHSHGRRGGGCGCLGDCLGCCGCCILSVIFNILITIAVLLGIAALIIWLIFRPNAIKFHVTDAKLTEFTL
DPTNNLRYNLDLNFTIRNPNRRIGVYYDEIEVRGYYGDQRFGMSNNISKFYQGHKNTTVVGTKLVGQQLVLLDGGERKDLNEDVNSQIYRIDAKLRLKIR
FKFGLIKSWRFKPKIKCDLKVPLTSNSTSGFVFQPTKCDVDF
>AtNHL4
MGDQQKIHPVLQMEANKTKTTTPAPGKTVLLPVQRPIPPPVIPSKNRNMCCKIFCWVLSLLVIALIALAIAVAVVYFVFHPKLPSYEVN
SLRVTNLGINLDLSLSAEFKVEITARNPNEKIGIYYEKGGHIGVWYDKTKLCEGPIPRFYQGHRNVTKLNVALTGRAQYGNTVLAALQQQQQTGRVPLDL
KVNAPVAIKLGNLKMKKIRILGSCKLVVDSLSTNNNINIKASDCSFKAK
>AtNHL5
MHNKVDSLPVRSNPSTRPISRHHSASNIVHRVKESLTTRVSKLICAIFLSLLLCLGIITFILWISLQPHRPRVHIRGFSISGLSRPDGF
ETSHISFKITAHNPNQNVGIYYDSMEGSVYYKEKRIGSTKLTNPFYQDPKNTSSIDGALSRPAMAVNKDRWMEMERDRNQGKIMFRLKVRSMIRFKVYTW
HSKSHKMYASCYIEIGWDGMLLSATKDKRCPVYFT
>AtNHL6
MSQHQKIYPVQDPEAATARPTAPLVPRGSSRSEHGDPSKVPLNQRPQRFVPLAPPKKRRSCCCRCFCYTFCFLLLLVVAVGASIGILYL
VFKPKLPDYSIDRLQLTRFALNQDSSLTTAFNVTITAKNPNEKIGIYYEDGSKITVWYMEHQLSNGSLPKFYQGHENTTVIYVEMTGQTQNASGLRTTLE
EQQQRTGNIPLRIRVNQPVRVKFGKLKLFEVRFLVRCGVFVDSLATNNVIKIQSSSCKFRLRL
>AtNHL7a
MATEEIDMSYWDVSWGEFNEDKNSSIFCESHPHIVNSHGIWEVMTFKRGMNFWEYPLPNLEILIFSTFFIWRLLDISFNKIGLRVPRFT
YMMIAGIILGQTCHFSNKSWIHDIFFPDDNRPKVAETLGAFGFVLYWFLKGVTMDAELPFRTEKRSSVIGFITVIIPLICGSLTFRYRERRGDSSILRME
YRLIIFLQSISAFTSIDTLLKDLQIKHSEFGRIALSGAMVTDMLAFGVTFFNAIYYEKLYGFMQTVGFCLFVVVMICVVRPAMYWVIKQTPEGRPVKDFY
LYSIFGIAFACFTFFNKVIHLFGPAGSFVFGLTVPNGYPLGTTLIQKFESFNLGSILPLFGSLTMMQVDLLRLFKESGDLIRMEGQIYEVISFILLVNTT
KFVVTTITAYAFKMPLRDSFALALVLSNKGIFELAYYTYAVELKLIRPEVFTILAAYTLLNSIFIPMLLELVHDPTKRFRCYRKRNLGILKDGAALQCLM
CVYRPDHITSMTDLLETFSPSQDSPMACNILHLVELVGQANPMFISHQLQKPEPGSTSLSDNVIISFRGFQRQFFEYTSLDIFTSVSVSQHMHEDICWLA
LSRSLSLIVLPFHRTWSVDRSTVISNDDNLRMLNVNVLRRAPCSVGIFVYRKPIVESHMAKSHSKICLIFNGGKDDREALAITNRMRLTEKRTRLTIIRF
IPKSSEMDNDEWEQQQSINLKESVTSIVGSNIKENDAKVTYIDKAVSDGSETSRILRAMANDYDLFIVGSGSGIGTEATSGISEWTEFNELGPIGDLLAS
HEYPSSASVLVVQKQVYIHHTKSQRRKSF
>AtNHL7b
MTTEANSTAEEGYSVQRDFWRQAAKSDGFDLENISLPPGTNGIVMGLIPYDCQRARHYPFPVLVKLYAKFGLHRYNMLKGTSFQLATLM
KFNMLPNYISSFYMTLLAHDPDPAAGSSQKTFQVRVDEQQFGSLDINCSIARPKHEGDLLEVSTETPFMPHFHGGALGDGIFKVELPDCLSDTALNELAG
AVLRGELPEHVFDDALYARAGGIFQGELPDWPSDDVLNDGKRFYMVKESEWQATDWISMYLELVITTTDKSISIKPEVLSKLEIVKVAIETATKDEEPSN
ERLKAYRAHVYITFKGLAEPRAHERVFEIGEHVERQAIVRRVMGHRGDLTLKGKLCGGQYIKKRSLALKSGKKSQKCKKQALVG
>AtNHL8
MRGTHGGSGRNHDRRYIRRDAGIVNPVNDHPKSEHQKEDTTSTDLSSAAAFPSTSQPIQNLDHSTKPSKSHRNRRSRGSNSKPRPVEKP
EVNFAESDVVDCLADELSRLKVKQNSHSVNMEEKFHHSSSDHSNCEESELKRAESEEIADGVDEYETKEDIMLTILKDLRSSVSEPELTEEQLKMNDQLQ
EDELLALGYIYGGNMFIFDRYNDMRYFQVHVNVEATSEYTISTKLNLQADSSKESEDFLYSFKAQHLPPIVLKCLLPKAYPSHLPPYFLISVQWMNPDKI
SSLCSKLDSLWSEQPGQEVLYQWTDWLQNSSISHLGFDNEIVLGPYGVTCSRDKRAVSGSRSPDSDIPYIRSYDDEKRHDSFLQSLHECCICFSESAGID
FVKLPCQHFFCLKCMKTYTDIHVTEGTVNKLKCPDSKCGETVPPGILKRLLGDEAYERWETLMLQKTLESMTDVAYCPRCETPCIEDEEQLALCFKCYFS
FCTLCKEKRHVGVACMSPELRLQILQERQDSSRLGEEQRRKEKEMINEIMSVKVIMKSAKQCPSCKIAISRTGGCNKMVCNNCGQYFCYRCNEAITGYEH
FSEGKCELFPQEAIQEWNEMMNERQVIGQIQAQLFAQGGQFPQRGQLCPNCRQFNGKAGNNNHLFCWACQAHFCYLCKKVVKKSAQHYGPKGCKQHTDG
>AtNHL9
MANGLNGASYGPPIKPPVKTYYSHGRRGSDVGCGICGCFSSCLLCCGGCLVNIICNILIGVLVCLGVVALILWFILRPNVVKFQVTEAD
LTRFEFDPRSHNLHYNISLNFSIRNPNQRLGIHYDQLEVRGYYGDQRFSAANMTSFYQGHKNTTVVGTELNGQKLVLLGAGGRRDFREDRRSGVYRIDVK
LRFKLRFKFGFLNSWAVRPKIKCHLKVPLSTSSSDERFQFHPTKCHVDL
>AtNHL10
MAAEQPLNGAFYGPSVPPPAPKGYYRRGHGRGCGCCLLSLFVKVIISLIVILGVAALIFWLIVRPRAIKFHVTDASLTRFDHTSPDNIL
RYNLALTVPVRNPNKRIGLYYDRIEAHAYYEGKRFSTITLTPFYQGHKNTTVLTPTFQGQNLVIFNAGQSRTLNAERISGVYNIEIKFRLRVRFKLGDLK
FRRIKPKVDCDDLRLPLSTSNGTTTTSTVFPIKCDFDF
>AtNHL11
MTTKECGNHGGGGGGGGTACRICGAIIGFIIIVLMTIFLVSIILQPKKPEFILQDTTVYAFNLSQPNLLTSKFQITIASRNRNSNIGIY
YDHLHAYASYRNQQITLASDLPPTYQRHKENSVWSPLLYGNQVPIAPFNAVALGDEQNSGVFTLTICVDGRVRWKVGTLTIGNYHLHVRCQAFINQADKA
AGVHVGENTVKYTLINKCSVNF
>AtNHL12
MTTKDCGNHGGGGGGGTASRICGVIIGFIIIVLITIFLVWIILQPTKPRFILQDATVYAFNLSQPNLLTSNFQITIASRNRNSRIGIYY
DRLHVYATYRNQQITLRTAIPPTYQGHKEDNVWSPFVYGNSVPIAPFNAVALGDEQNRGFVTLIIRADGRVRWKVGTLITGKYHLHVRCQAFINLADKAA
GVHVGENAVKYMLINKCSVNV
>AtNHL13
MAERVYPADSPPQSGQFSGNFSSGEFPKKPAPPPSTYVIQVPKDQIYRIPPPENAHRFEQLSRKKTNRSNCRCCFCSFLAAVFILIVLA
GISFAVLYLIYRPEAPKYSIEGFSVSGINLNSTSPISPSFNVTVRSRNGNGKIGVYYEKESSVDVYYNDVDISNGVMPVFYQPAKNVTVVKLVLSGSKIQ
LTSGMRKEMRNEVSKKTVPFKLKIKAPVKIKFGSVKTWTMIVNVDCDVTVDKLTAPSRIVSRKCSHDVDLW
>AtNHL14
MQDPSRPATGYPYPYPYPNPQQQQPPTNGYPNPAAGTAYPYQNHNPYYAPQPNPRAVIIRRLFIVFTTFLLLLGLILFIFFLIVRPQLP
DVNLNSLSVSNFNVSNNQVSGKWDLQLQFRNPNSKMSLHYETALCAMYYNRVSLSETRLQPFDQGKKDQTVVNATLSVSGTYVDGRLVDSIGKERSVKGN
VEFDLRMISYVTFRYGAFRRRRYVTVYCDDVAVGVPVSSGEGKMVGSSKRCKTY
>AtNHL15
MPPPPSSSRAGLNGDPIAAQNQQPYYRSYSSSSSASLKGCCCCLFLLFAFLALLVLAVVLIVILAVKPKKPQFDLQQVAVVYMGISNPS
AVLDPTTASLSLTIRMLFTAVNPNKVGIRYGESSFTVMYKGMPLGRATVPGFYQDAHSTKNVEATISVDRVNLMQAHAADLVRDASLNDRVELTVRGDVG
AKIRVMNFDSPGVQVSVNCGIGISPRKQALIYKQCGFDGLSV
>AtNHL16
MDRDDAWEWFVTIVGSLMTLLYVSFLLALCLWLSTLVHHIPRCSIHYFYIPALNKSLISSDNTTLNFMVRLKNINAKQGIYYEDLHLSF
STRINNSSLLVANYTVPRFYQGHEKKAKKWGQALPFNNQTVIQAVLPNGSAIFRVDLKMQVKYKVMSWKTKRYKLKASVNLEVNEDGATKVKDKEDGIKM
KISDSSPQRLTFFQVCFSIICVLMNWLIFLAIR
>AtNHL17
MTEKECEHHHDEDEKMRKRIGALVLGFLAAVLFVVFLVWAILHPHGPRFVLQDATIYAFNVSQPNYLTSNLQVTLSSRNPNDKIGIFYD
RLDIYASYRNQQVTLATLLPATYQGHLDVTIWSPFLYGTTVPVAPYFSPALSQDLTAGMVLLNIKIDGWVRWKVGTWVSGRYRLHVNCPAYITLAGHFSG
DGPAVKYQLVQRCAVDV
>AtNHL18
MSKDCGNHGGGKEVVVRKLCAAIIAFIVIVLITIFLVWVILRPTKPRFVLQDATVYAFNLSQPNLLTSNFQVTIASRNPNSKIGIYYDR
LHVYATYMNQQITLRTAIPPTYQGHKEVNVWSPFVYGTAVPIAPYNSVALGEEKDRGFVGLMIRADGTVRWKVRTLITGKYHIHVRCQAFINLGNKAAGV
LVGDNAVKYTLANKCSVNV
>AtNHL19
MGEGEAKAEHAAKADHKNAPSASSTPESYSKEGGGGGGDARRAICGAIFTILVILGIIALILWLVYRPHKPRLTVVGAAIYDLNFTAPP
LISTSVQFSVLARNPNRRVSIHYDKLSMYVTYKDQIITPPLPLPPLRLGHKSTVVIAPVMGGNGIPVSPEVANGLKNDEAYGVVLMRVVIFGRLRWKAGA
IKTGRYGFYARCDVWLRFNPSSNGQVPLLAPSTCKVDV
>AtNHL20
MPNLPHLPPPPQLQPPETPSWETPSSVWYTPRTTPWRTPQSTQSTPVGQMVLTKPATVRFNGLDAEPRKDRVILRQPRSSRTSLWIWCV
AGFCFVFSLLLIFFAIATLIVFLAIRPRIPVFDIPNANLHTIYFDTPEFFNGDLSMLVNFTNPNKKIEVKFEKLRIELFFFNRLIAAQVVQPFLQKKHET
RLEPIRLISSLVGLPVNHAVELRRQLENNKIEYEIRGTFKVKAHFGMIHYSYQLHGRCQLQMTGPPTGILISRNCTTKK
>AtNHL21
MTPDRTTIPIRTSPVPRAQPMKRHHSASYYAHRVRESLSTRISKFICAMFLLVLFFVGVIAFILWLSLRPHRPRFHIQDFVVQGLDQPT
GVENARIAFNVTILNPNQHMGVYFDSMEGSIYYKDQRVGLIPLLNPFFQQPTNTTIVTGTLTGASLTVNSNRWTEFSNDRAQGTVGFRLDIVSTIRFKLH
RWISKHHRMHANCNIVVGRDGLILPKFNHKRCPVYFT
>AtNHL22
MTTKECGNHGGGGGGGGTACRICGAIIGFIIIVLMTIFLVWIILQPKNPEFILQDTTVYAFNLSQPNLLTSKFQITIASRNRNSNIGIY
YDHLHAYASYRNQQITLASDLPPTYQRHKEDSVWSPLLYGNQVPIAPFNAVALGDEQNSGVFTLTICVDGQVRWKVGTLTIGNYHLHVRCQAFINQADKA
AGVHVGENTVKYTLINKCSVNF
>AtNHL23
MTSKDCGSHDSHSSCNRKIVIWTISIILLLILVVILLVWAILQPSKPRFVLQDATVFNFNVSGNPPNLLTSNFQFTLSSRNPNDKIGIY
YDRLDVYASYRSQQITLPSPMLTTYQGHKEVNVWSPFVGGYSVPVAPYNAFYLDQDHSSGAIMLMLHLDGRVRWKVGSFITGKYHLHVRCHALINFGSSA
AGVIVGKYMLTETCSVSV
>AtNHL24
MAAIRFAAAILICCLLPAAVLSYGFPAALKLERVIPANHEMELSQLKARDEARHGRLLQSLGGVIDFPVDGTFDPFVVGLYYTKLRLGT
PPRDFYVQVDTGSDVLWVSCASCNGCPQTSGLQIQLNFFDPGSSVTASPISCSDQRCSWGIQSSDSGCSVQNNLCAYTFQYGDGSGTSGFYVSDVLQFDM
IVGSSLVPNSTAPVVFGCSTSQTGDLVKSDRAVDGIFGFGQQGMSVISQLASQGIAPRVFSHCLKGENGGGGILVLGEIVEPNMVFTPLVPSQPHYNVNL
LSISVNGQALPINPSVFSTSNGQGTIIDTGTTLAYLSEAAYVPFVEAITNAVSQSVRPVVSKGNQCYVITTSVGDIFPPVSLNFAGGASMFLNPQDYLIQ
QNNVGGTAVWCIGFQRIQNQGITILGDLVLKDKIFVYDLVGQRIGWANYDCSTSVNVSATSSSGRSEYVNAGQFSENAAAPQKLSLDIVGNTLMLLLMVI
NMFL
>AtNHL25
MSDHQKIHPVSDPEAPPHPTAPLVPRGSSRSEHGDPTKTQQAAPLDPPREKKGSRSCWCRCVCYTLLVLFLLIVIVGAIVGILYLVFRP
KFPDYNIDRLQLTRFQLNQDLSLSTAFNVTITAKNPNEKIGIYYEDGSKISVLYMQTRISNGSLPKFYQGHENTTIILVEMTGFTQNATSLMTTLQEQQR
LTGSIPLRIRVTQPVRIKLGKLKLMKVRFLVRCGVSVDSLAANSVIRVRSSNCKYRFRL
>AtNHL26
MSQISITSPKHCAKKGGININNRHKKLFFTFSTFFSGLLLIIFLVWLILHPERPEFSLTEADIYSLNLTTSSTHLLNSSVQLTLFSKNP
NKKVGIYYDKLLVYAAYRGQQITSEASLPPFYQSHEEINLLTAFLQGTELPVAQSFGYQISRERSTGKIIIGMKMDGKLRWKIGTWVSGAYRFNVNCLAI
VAFGMNMTTPPLASLQGTRCSTTI
>AtNHL28
MTDRVFPASKPPTATNGAPPVGSIPPPPAPATVTSNGTTNGMANQKPQVYIPANRPVYRPQPYSRRHHHQSRPSCRRICCCCCFWSILI
ILILALMTAIAATAMYVIYHPRPPSFSVPSIRISRVNLTTSSDSSVSHLSSFFNFTLISENPNQHLSFSYDPFTVTVNSAKSGTMLGNGTVPAFFSDNGN
KTSFHGVIATSTAARELDPDEAKHLRSDLTRARVGYEIEMRTKVKMIMGKLKSEGVEIKVTCEGFEGTIPKGKTPIVATSKKTKCKSDLSVKVWKWSF
>AtNHL29
MEEISPAVALTLGLANTMCDSGISSTFDISELENVTDAADMLCNQKRQRYSNGVVDCIMGSVSEEKTLSEVRSLSSDFSVTVQESEEDE
PLVSDATIISEGLIVVDARSEISLPDTVETDNGRVLATAIILNETTIEQVPTAEVLIASLNHDVNMEVATSEVVIRLPEENPNVARGSRSVYELECIPLW
GTISICGGRSEMEDAVRALPHFLKIPIKMLMGDHEGMSPSLPYLTSHFFGVYDGHGGAQVADYCHDRIHSALAEEIERIKEELCRRNTGEGRQVQWEKVF
VDCYLKVDDEVKGKINRPVVGSSDRMVLEAVSPETVGSTAVVALVCSSHIIVSNCGDSRAVLLRGKDSMPLSVDHKPDREDEYARIEKAGGKVIQWQGAR
VSGVLAMSRSIGDQYLEPFVIPDPEVTFMPRAREDECLILASDGLWDVMSNQEACDFARRRILAWHKKNGALPLAERGVGEDQACQAAAEYLSKLAIQMG
SKDNISIIVIDLKAQRKFKTRS
>AtNHL30
MTDDRVYPASKPPAIVGGGAPTTNPTFPANKAQLYNANRPAYRPPAGRRRTSHTRGCCCRCCCWTIFVIILLLLIVAAASAVVYLIYRP
QRPSFTVSELKISTLNFTSAVRLTTAISLSVIARNPNKNVGFIYDVTDITLYKASTGGDDDVVIGKGTIAAFSHGKKNTTTLRSTIGSPPDELDEISAGK
LKGDLKAKKAVAIKIVLNSKVKVKMGALKTPKSGIRVTCEGIKVVAPTGKKATTATTSAAKCKVDPRFKIWKITF
>AtNHL31
MVGNILVTGGAGYIGSHTVLQLLLGGYNTVVIDNLDNSSLVSIQRVKDLAGDHGQNLTVHQVDLRDKPALEKVFSETKFDAVMHFAGLK
AVGESVAKPLLYYNNNLIATITLLEVMAAHGCKKLVFSSSATVYGWPKEVPCTEESPLSGMSPYGRTKLFIEDICRDVQRGDPEWRIIMLRYFNPVGAHP
SGRIGEDPCGTPNNLMPYVQQVVVGRLPNLKIYGTDYTTKDGTGVRDYIHVVDLADGHICALQKLDDTEIGCEVYNLGTGKGTTVLEMVDAFEKASGMKI
PLVKVGRRPGDAETVYASTEKAERELNWKANFGIEEMCRDQWNWASNNPFGYGSSPNST
>AtNHL32
MAKPHDRRRSSGRTNLASCAVATVFLLILLVVLLVVYFTVFKPKDPKISVNAVQLPSFAVSNNTANFSFSQYVAVRNPNRAVFSHYDSS
IQLLYSGNQVGFMFIPAGKIDSGRIQYMAATFTVHSFPISPPSSSAISTVSAAVIPDSPIIPGPPDFTVTPRNPDSPYFPGYPESPDLPGNPGSPDFSGN
PGPPSFPRNPGSPEFPGNPGAPIIPRNPGSPEFPINPPRNPGAPVIPRNPNPPVFPGNPRSMGPPGFPGIGGPPGFPGTPFGGGGTGPTLGDGYANPGFG
YGNRVGPTMEIESKMELAGRVKVLHVFTHHVVAKSDCRVTVSIADGSVLGFHC
>AtNHL33
MFTREITAKDVKATEKNRIRYSSKHIKHLPPGTITEFEWKDYCPLGFRLIQELEDINHDEYMKSICNDETLRKLSTSKVGNMFLLSKDD
RFLIKILRKSEIKVILEMLPGYFRHIHKYRSTLLSKNYGAHSVKPIGGVKTYFVVMSNILQSDVFMNKVYDLKGSSQGRTNKKIKVRDKTILKDIDLDFC
FYVDSLARHRLIKQTKLDCELLEDEGIMDYSLMLGLQVKGSCHGSIDELIPVYDSFTSRGSVDSNSSKFMKTASNSPDRSSSTMYSCTPSRNSVDSENSV
NIQSVASISPSPAQTNASDSPYESLVSKTNLTNIFQNSSSTNFGMKIPGRARRVGRGESGSVVGKQSREGGEEWYDVILYLGIIDIFQDYGVRKRLEHCY
KSIQHSSKTISAVHPKMYSSRFQDFVSQIFLPDEDPSH
>AtNHL34
MSHHHYETNPHFVQFSLQDQHQGGPSSSWNSPHHHQIPQAHSVAPPRVKIKTRGRHQTEPPETIHESPSSRPLPLRPEEPLPPRHNPNS
ARPLQLSPEEQRPPHRGYGSEPTPWRRAPTRPAYQQGPKRTKPMTLPATICCAILLIVLILSGLILLLVYLANRPRSPYFDISAATLNTANLDMGYVLNG
DLAVVVNFTNPSKKSSVDFSYVMFELYFYNTLIATEHIEPFIVPKGMSMFTSFHLVSSQVQIQMIQSQDLQLQLGTGPVLLNLRGTFHARSNLGSLMRYS
YWLHTQCSISLNTPPAGTMRARRCNTKR
>AtNHL35
MADEELSIGVRIFVSFLIAFGICGLVLLMIKDNSGKIPVPKIELASMDFTVQNITMTRLNAKWDLSIRIPDDLPGKYICLQGDLEASLL
YKNVTLATSSPQKYYNLKYFNPQLLKISANVSEVDIGGLIGKNIINDVKERKEVHFGSRFSLTDCREKTTGVMSYECDEATLRFEPSSEMKATMFGDHPN
CINV
>AtNHL36
MADYQMNPVLQKPPGYRDPNMSSPPPPPPPIQQQPMRKAVPMPTSYRPKKKRRSCCRFCCCCICITLVLFIFLLLVGTAVFYLWFDPKL
PTFSLASFRLDGFKLADDPDGASLSATAVARVEMKNPNSKLVFYYGNTAVDLSVGSGNDETGMGETTMNGFRQGPKNSTSVKVETTVKNQLVERGLAKRL
AAKFQSKDLVINVVAKTKVGLGVGGIKIGMLAVNLRCGGVSLNKLDTDSPKCILNTLKWVTIQ
>AtNHL37
MPSPPEEETQPKPDTGPGQNSERDINQPPPPPPQSQPPPPQTQQQTYPPVMGYPGYHQPPPPYPNYPNAPYQQYPYAQAPPASYYGSSY
PAQQNPVYQRPASSGFVRGIFTGLIVLVVLLCISTTITWLVLRPQIPLFSVNNFSVSNFNVTGPVFSAQWTANLTIENQNTKLKGYFDRIQGLVYHQNAV
GEDEFLATAFFQPVFVETKKSVVIGETLTAGDKEQPKVPSWVVDEMKKERETGTVTFSLRMAVWVTFKTDGWAARESGLKVFCGKLKVGFEGISGNGAVL
LPKPLPCVVYV
>AtNHL38
MTKIDPEEELGRKCCTCFFKFIFTTRLGALILWLSLRAKKPKCSIQNFYIPALSKNLSSRDNTTLNFMVRCDNPNKDKGIYYDDVHLTF
STINTTTTNSSDLVLVANYTVPKFYQGHKKKAKKWGQVWPLNNQTVLRAVLPNGSAVFRLDLKTHVRFKIVFWKTKWYRRIKVGADVEVNGDGVKANEKE
IKMEKSNFWKTHGYWSEFGFDDDVELTGDGAQKKGSKTKKSDSSLPLRSSFPIFVLMNLLVFFAIR
>AtNHL39
MSDFSIKPDDKKEEEKPATAMLPPPKPNASSMETQSANTGTAKKLRRKRNCKICICFTILLILLIAIVIVILAFTLFKPKRPTTTIDSV
TVDRLQASVNPLLLKVLLNLTLNVDLSLKNPNRIGFSYDSSSALLNYRGQVIGEAPLPANRIAARKTVPLNITLTLMADRLLSETQLLSDVMAGVIPLNT
FVKVTGKVTVLKIFKIKVQSSSSCDLSISVSDRNVTSQHCKYSTKL
>AtNHL40
MSHHHHHETNPHFARIPSQNPHLKSGGASTSQTSSNQPHIPPIPHPKKSHHKTTQPHPVAPPGILIKTRGRHRENPIQEPKHSVIPVPL
SPEERLPPRKTQNSSKRPLLLSPEDNQQQRPPPPQAPQRNGGGYGSTLPPIPKPSPWRTAPTPSPHHRRGPRLPPPSRETNAMTWSAAFCCAIFWVILIL
GGLIILIVYLVYRPRSPYVDISAANLNAAYLDMGFLLNGDLTILANVTNPSKKSSVEFSYVTFELYYYNTLIATQYIEPFKVPKKTSMFANVHLVSSQVQ
LQATQSRELQRQIETGPVLLNLRGMFHARSHIGPLFRYSYKLHTHCSVSLNGPPLGAMRARRCNTKR
>AtNHL41
MKMYPKSDSDVTSLDLSSPKRPTYYVQSPSRDSDKSSSVALTTHQTTPTESPSHPSIASRVSNGGGGGFRWKGRRKYHGGIWWPADKEE
GGDGRYEDLYEDNRGVSIVTCRLILGVVATLSIFFLLCSVLFGASQSSPPIVYIKGVNVRSFYYGEGSDNTGVPTKIMNVKCSVVITTHNPSTLFGIHVS
STAVSLIYSRQFTLANARLKSYHQPKQSNHTSRINLIGSKVPLYGAGAELVASDNSGGVPVHTPNYTILSESRLSSSSRTSNGTSGMGFRWKGSSRRSNM
YWPEKPYTINEDEVYDDNRGLSVGQCRAVLVILGTVVVFSVFCSVLWGASHPFSPIVSVKSVDIHSFYYGEGIDRTGVATKILSFNSSVKVTIDSPAPYF
GIHVSSSTFKLTFSALTLATGQLKSYYQPRKSKHISIVKLTGAEVPLYGAGPHLAASDKKGKVPVKLEFEIRSRGNLLGKLVKSKHENHVSCSFFISSSK
TSKPIEFTHKTCKLVTK
>AtNHL42
MAGETLLKPVLQKPPGYRELHSQPQTPLGSSSSSSSMLRRPPKHAIPAAFYPTKKRQWSRCRVFCCCVCITVAIVILLLILTVSVFFLY
YSPRLPVVRLSSFRVSNFNFSGGKAGDGLSQLTAEATARLDFRNPNGKLRYYYGNVDVAVSVGEDDFETSLGSTKVKGFVEKPGNRTVVIVPIKVKKQQV
DDPTVKRLRADMKSKKLVVKVMAKTKVGLGVGRRKIVTVGVTISCGGVRLQTLDSKMSKCTIKMLKWIKLHS
>AtNHL43
MSKFSPPPQSQPQPPETPPWETPSSKWYSPIYTPWRTTPRSTQSTPTTTPIALTEVIVSKSPLSNQKSPATPKLDSMEAHPLHETMVLL
QLRTSRTNPWIWCGAALCFIFSILLIVFGIATLILYLAVKPRTPVFDISNAKLNTILFESPVYFNGDMLLQLNFTNPNKKLNVRFENLMVELWFADTKIA
TQGVLPFSQRNGKTRLEPIRLISNLVFLPVNHILELRRQVTSNRIAYEIRSNFRVKAIFGMIHYSYMLHGICQLQLSSPPAGGLVYRNCTTKRW
>AtNHL44
MHTLNNTITTTTGSQDPNLDPIPDPDQFPNRNRNQPQSRRPRGFAAAAAAASIAPTENDVNNGNIAGIGGGEGSSGGGGGGGGKGKRER
EKEKERTKLRERHRRAITSRMLAGLRQYGNFPLPARADMNDVIAALAREAGWSVEADGTTYRQSQQPNHVVQFPTRSIESPLSSSTLKNCAKAAIESQQH
SVLRNDEKLAPVSLDSIGIAESDHPGNGRYTSVSPITSVGCLEANQLIQDVHSAEQCNDFTESFYVPVYAMLPVGIIDNFGQLVDPEGVRQELSYMKSLN
VDGVVIDCWWGIVEGWNPQKYVWSGYRELFNLIRDFKLKLQVVMAFHEYGGNASGNVMISLPQWVLKIGKDNPDIFFTDREGRRSFECLNWSIDKERVLH
GRTGIEVYFDFMRSFRSEFDDLFVEGLITAVEIGLGASGELKYPSFPERMGWIYPGIGEFQCYDKYSQLSLQKEAKSRGFTFWGKGPENAGQYSSHPHET
VFFQERGEYDSYYGRFFLNWYSQLLIGHAENVLSLANLAFEETKIIVKIPAIYWSYKTASHAAELTAGYYNPSNRDGYSLVFETLKKYSVTVKFVCPGPQ
MSPNAHEEALADPEGLSWQVINAAWDKGLQIGGENAITCFDRDGCMRLIDIAKPRNHPDGYHFSFFTYRQPSPLVQGSTCFPDLDYFIKRMHGDIRDKQF
>AtNDR1
MNNQNEDTEGGRNCCTCCLSFIFTAGLTSLFLWLSLRADKPKCSIQNFFIPALGKDPNSRDNTTLNFMVRCDNPNKDKGIYYDDVHLNF
STINTTKINSSALVLVGNYTVPKFYQGHKKKAKKWGQVKPLNNQTVLRAVLPNGSAVFRLDLKTQVRFKIVFWKTKRYGVEVGADVEVNGDGVKAQKKGI
KMKKSDSSFPLRSSFPISVLMNLLVFFAIR
>NP_001235067.1
MAAEHDSCCSRCVTFLITIGLTALFLWLSLRVDEPKCYLDYIYVPALNKTLNSNSTHNKNTTILFALKLTNGNKDKGIQYDDVLLSFRVFESVNLTRPLGNA
TVQRFYQGHQKKATKHGNFSGGGGNLTAAVAGRMWYRVDYATAVKYKILFWYTKRHRLWGGANVEIGDSGMKVYRKAVRLGGKNPVVIESGASKLSGRYRALLLSLLLPFCGLWV
>NP_001239877.1
madpqkihpvhhdveaqnhpsaplvprsmsksdagdpqrvvvqqqqqniplkqtkpppkkrrscccrffcwlisillilivaigitvgilylvfrpklpkysvdelrvthfdladnnsls
vtfnltitarnpnkkigidyrggshisawymdtklcegslpkfyqghrnttvlsipltgktqdatglqstlqnqlqesgnvplnlkvkqpvriklgklklfkikfrvrckivvdslsans
siriqsssckfrfrl
>NP_001240894.1
madkqphlngayygpaippaeqphyrpsrerscccclfgilwkilvalivlvglavlifwlvvqprsfkfhvtkanltqfdyytnnntlhynmvlnftarnpnkklsiyydkvealafye
dvrfanysvithmnsfrqykkttshmsavfsgqqvlpldndlvselnqdksggvyeidvklyfrirfrlgdvktrrfkpevkcdirvplrtngsvtlfqttkcdvdy
>NP_001240911.1
mapkhdnccsrcigfliaigltalflwlslrvdepkcyldyiyvpalnktlnsssnsthnknativfalklanenkdkgiqyddvllsfrvfesvnttrplgnatverfyqghkkkatkr
gnftvgggggnltaaldgkvwyrvdyatavkykiifwytkrhrlwgganveigelgtkvnrkavrlggknpvviesgasklsgryraplllpfayllacgls
>NP_001356136.1
msvkechhhhkgkkhklwrrifwgivifafivlltvliiwailkpskptfilqdvtvygfnatipnfltssfqvtlssrnpndkigiyydrlntyvtyrnqqvtyrtsippsyqghkeed
vwspfvygtnvpvapynfvglsqdqtngnvlvlvkidgkvrwkvgsfvsahynlnvrcpafitfgpqsngialgnnavkyqlvqrctvgv
>XP_003519121.1
msecehhkgkkrkifrqvfwcivvflflvlltilliwailrptkptftlqdvtvyafnatipnfltsnfqvtlisrnpndnigvyydrleiyviyrsqqityrtaipptyqghneinvws
pfvygtnipvapfnflrlsqdqsdgnvlvtiradgrvrwkvgafisgryhfyvrcpafisfgprsngivvgenaikfqiiqrcsvsv
>XP_003519484.1
madrvhpshspsvsadsqpaspqdssvvpkpplppssekpvpppgtyvikipkdqvyrvpppenarrydqytrrkhrrsrccccfcwligilfilvvflaiaagvlylvfrpeepkysie
niavrginltspsstaamspvfnvtvkadnpndkigirylkdssaevfykdarlcngalpafyqpsnnvtvfgtalrgdgielrsevrralleaqtkrrvpltvrirapvkikvgsvktw
kitvkvnchmtvneltarakivskrcnydvdlw
>XP_003521490.1
msqlngayygpsipppktsyhrpgrggglgcccgclfslifkliltviiiigiavflfwlivrpnvvkfhvteatltqfnytpnntlhydlalnitvrnpnkrlgiyydriearamfhda
rfdsqfpepfyqghkstnvlnpvfkgqqlvplnadqsaelkkenatgvyeidvkmylrvrfklgvfktktlkpkvscdlrvplkgsagagvfqttkcdwdr
>XP_003521493.1
madkqphlngayygpaippaeqpryrphshrgrscccclfgilwkilvalivlvglavlifwlvvqprsfkfhvteadltqfdyytnnntlhynmvlnftarnpnkklniyydkvealaf
yedvrfasydvithmnsfrqykkssspmsavftgqqllmlnndqvsefnqdrntgvydiyvklyfrmrfrlgdfisndykpkvkchlkvpfskngtftlfqttkcdvdf
>XP_003521609.1
mkvgsgkgrkvcltvtgvviaivllivilaltvfkakhpvttvdstkledfhvsldpvklrvdlnvtlgvdvsvknpnkvgfqysdstahlnyrgqligevpisageissgetkgfnltl
timadrllsnsqllsdvtsgtlplntfvrmsgkvsilgfikvhvvsstscdvainlsngtvgnqecqyktkl
>XP_003521826.1
mskdkvsgdprravctgitiflllagvtllvlwlvyrphkprftvigaavydlntttpplmsttvqfsvliknpnrrvsiyydrfsafvsyrnqaitpqvllpplhqekrssvsvspvmg
gtalpvsvevsdglavdeayglvglrlifegrvrwkagaiktahyglyvkcdvlmglkkglvgqvpllgvtpchvhl
>XP_003523316.1
mskititspkhcagkeglrikknykkiyftfsaffttilllilliwlilhpakpqfslkevdiyqlnlsgpnlnssiqltllsknpnqkvgiyydeiqfyatykgqqitgdtpvppfyqg
qeesnlitaslvgnalpvapslgyelgrdqivgrlvlnlkangklrwkvgtwvsgryrfnvncvainafgpsipagpltskqgaqcsttl
>XP_003524252.1
msrretnphfsrssqpeyiddrdtepyplvprrkrrdqpstqvappipvalpaehedrvplrtrpqhedhvplqpqvedhphppppilqeprrgkqrsprrqptnqgfrpvkskvnfqep
ppsadvppllpplnyppehrhqprrdprlsgiklpkeqksqpltwlgaclcvifwliiiigglivlivyfvfrpqsphfdvssvtlnaayldlgyllnadltmlanftnpnkkvhvdfss
viiylyygstliatqyvepfyaarlqsrfayihmvssqvqlplresqrlvkqmegngvmlevrgvfrarsklgtilrysynlygrcsvmltrppdgillkkkcrtkr
>XP_003526008.1
msdpaskpsgngaaatngnpgpvksqlynpnrqvyrpqshyhrrgqrshrnlcccccfwtiltllavallaaivgaalyvlyrphrpefsvtnlriakmnlttsadspshlttlfnltli
aknpnnhlvffydpfsvtvlsnsvpvgngsvtaftsdknnqtslravlsgsqdldtdsltslrsglkmkrgfpveiqmdtkvkmkmdwlkskkvgirvtcdgirgtvpsgktpavasvvd
seckvdlrikiwkfsf
>XP_003526189.2
mhacmaqerntnccrccfgtllslgltaaflwltlrtsppkctlqslylpsftsphhkndtlffnlslqndnkdksikygavlftfaifldntttrplanatlepfyqgrskttrkwgsa
rvprdgraianrsadatvrnngkvfvrvefrtrvrykiwtlfyvkrqrlvgganvevnassgekvepkgirlgempprlgsqaakarscyvaflgvlvtglfltaft
>XP_003532436.1
maagaapvpaprpkrprppsgrtnlascvvatiflifivivilivyytifkpqdpkiavnavqlpsfsvangtvnftfsqyasvrnpnraafshydsslqliysgsqvgfmfipageida
grtqymaatfsvqsfplsapprmgptlangdgvgfnyglrveptleiesklemagrvkvlhffthhvyakagcrvaiavtdgsvlgfhc
>XP_003532809.1
msrretnphfsrssqpeyvddhdtepyplvprrkrhgkpstqvaapipvalppehedrvplrtrpqhedhvplqpatkpipqdhphppppipqeprhgkqrsprrqptnqgfrpvkpkvn
fqepppsadvppeprqqphrdprlsgiklpkeqksqpltwlgaclcvifwliiiigglivlivylvfrpqsphfdvssvtlnaayldlgyllnadltmlanftnpnkkvhvdfssviiyl
yygstliatqyvepfnaarlqsrfayihlvssqvqlplresqrlvkqmegngvilevrgvfrarsklgsilrysynlygrcsvmltrppdgillkkkcrtkr
>XP_003532975.1
mttprgnhhpqpngerrrqwpppqppaaapeaaaaptavaanyngyrqyhpttparssssasfkgcccclfllfsflallvlavvlviilavkpkkpqfdleqvgvqymgitpnspstas
lsltirllfaatnpnkvgirygqssftvmyrgiplgkatvpgffqqphstrqviatiavdrvnllqadaadlirdaslndrvdlrvlgdvaakirvinfdspavqvsvdcaivisprkqs
ltykqcgfdgltv
>XP_003534207.1
mahaktdsdvtsmdtssspkravyyvqspsrdshdgdksstathatpacnspvdspshhsyvhhsrassssrvsagsynniasywgrnnkgtrknklgswthdqckviqeeegyygereg
fsrrktqifvgilafafiftlfcfiiagvarphkvrisvksftvhnflfgegldltgvptkmltvncsvrmtvhnpatffgihvsskavnlmysemtvatgelnkhylprkstrivslnl
qgskvslygagasliglvdngkipmtlvfdvrsrgnivgklvmskhrrrvscsvaidshnikpiklkenactyn
>XP_003535809.1
msvkecehhkgkkrkifrqvfwclvvflfivlvtilliwailrptkptftlqdvtvyafnatvanfltsnfqvtlisrnpndrigvyydrletfvtyrsqqvtyrtaipptyqghkeinv
wspfvygtnipvapfnflglsqdqsngnvlvtiraegrvrwkvgtfisgryhlyvrcpafisfgprsngivvgenaikfqiiqrcsvsv
>XP_003536181.1
madhqrlrihpmegeappppttplvppgssrsekgvplhhppplprampaayptphkrsssccckcicwtiilvvllliifaasvgilylvfqpklpdysvdtlrisdlrlnfdmslyak
fdvkitatnpnkkigiyyekggklsvwytntrlcegslpqfyqghenktvlnvslsgqvqsgstlmnalqqqqqtgripldlkvhapiaiklgrlklmkvrvlgecllvvdslssnnlis
ikasnckfrlkl
>XP_003536560.2
mhqtqnplfpsslppplqlhykttntnlvrcsrssfilfihhlrsshkskmhnndhipvhhvqgsnpkpvklnrhhtmryyvhrvheslttrvskmicatflgllfivglitfilwlslr
phrprfhiqefnlpgltqnsgfenavitfkvsarnsnqnigvyyesmdgavyyrdqkigskpllypfyqqpknttevdgdlsgatltvssqrwsefqsdradgsvvfrleltsvirfkis
twdskrhtmhancnvgvgpdgslltlykdkrcpvyfs
>XP_003537103.1
mshlngayygpavpppksyhrpshggggrdgcccgclscfcgcifdcilglickilttiiiilavlaflfwfivrpnvikfhvtdasltrfdyttnntlhydltlnvsirnpnrrvgvyy
dqiealalyedvlfgnltlgsfyqhhknttfvspifkgqrvtplakvqvsefdkekgsgvytidlklfmtvrfkfllfksgslkpkircalhvplksrnattspdaafqptecdwdygkk
wwih
>XP_003538094.1
msvkecghhssqrrnllrlilgataafvllilltifliwvilrptkprftlqdatlyafnlstptpntltltmqvtlsshnpnarvgvyyhalhvyasyrsqqislatalpdtyqghrdf
avwspflfgnvvpvspfvlsslqqdqsaagavlvnvkvngrvkwkvgswvsgryhiyvncpayisfagdrsiaagglvaspvkfrllqscsvdv
>XP_003539845.1
msvkecghhssqrrnllrlilgaiaafvvlillvifliwvilrptkphftlqdatlyafnlstptpntltltmqvtlsshnpnarigvyyhalrvyasyrsqqislatalpdtyqghrdf
avwspflfgnvvpvspfvltslqqdqsaagavvvnvkvngrvkwkvgswvsgryhiyvncpayisfagdrsnvagvvaspvkfrllqscsvdv
>XP_003543419.1
minptkampvshsflsladstdthrftimqdpsrpapppfyhqnggqppppaasaaiatgypyaaqqqyynttyppprsyasrsffraffatmiclavvfgvvliitwlvlrpslphftl
hslsvsnlsstsqslsatwhlsflvrngnkkmtvsynalrssifyrqnyisesqlapfrqdtrsqttlnatltaagtylepklidnlnaernassvlfdvqvvaatsfrsgswrfrtrvl
kvlcrkvpvgvssksssgdlvggdrecqvwt
>XP_003544951.1
madpqkihpvhhdveaqnhpsaplvprsmsksdagdpqrvvvvqqqqqqqqqhipvkhtkpptkkrrscccrffcwlisillilivaigitigilylvfrpklpkysvdelkvtnfdlad
nnslsvtfnltitarnpnkkigidyrggshisawymdtklcegslpkfyqghrnttilsipltgktqdatglqntlqnqlqetgnvplnlrvkqpvriklgklklfkikfrvrcrivvds
lsanssiriqsssckfrfrl
>XP_003545083.1
mlasveeelgtpkqprnqhsqqseapnslantraifgqprlqrtkpiiwcaailcfifslvliffgiatlilylsmkprnptfdipnaslnvvyfdspqylngeftllanfsnpnrrigl
rfeslnielfysdrlvssqtikpftqrpretrlqsvnlisslvflpqdvgvklqrqvennrvnynargtfkvrfniglvhlsyslystcqiemtsppagilvarqcitnr
>XP_003552986.1
mltlpppppprllttrqtkqvspdqivisklpikqhsqesdapnyvttksirppppppppppilrqppfqrtnpiiwfaavlclifsllliffgvvtliiflgikprnpyfdipnanlna
vyfdspeyfngdftlvanitnpnkkidvrfesfdvelffsdriistqsiepftqrrresrleslhfisslvflpkdlgvnlkgqvqgnrvkynvrgtfkvrvsmgffhlsywlhsrcqie
mtgpptgvlvarkcitkr
>XP_003554462.1
mdpshdergppneslthqsssrrhgdappptvappqmmyyypqgyapqpmphqgyppgyapypneyhqqpyhypagpyfstpptyhngggskafirgfimcscliftclfvatlimalvl
hpqlpvytinslsvanfnttqlltanwntsimihninnrliglfsdfkvdllhknyivavsyvpnfelnknevkridatplsngfsfpksnlddmakeqaggsvtfalrmtsmvtfmsst
mstrntlilalcsglkvvfqnntgngvldnagkpiscqlym
>XP_003554753.1
meesapqpkpilqkppgyrdpnskpppppprklmlppsfqpkrkrrnfcriccctfcilililllvlviaaalfyliydpslpefhlgsfrvpklnvtnaadgaylaadtaarvevknrs
grmswhfsqsrfsvsaengdlnlgstkvagftvkekgvtelkaetsvkelasndkqrrrlksaverqrrwsptwrsnqnrcwlggwthppspslssaempp
>XP_003556022.1
mhnndhipvhhvqgpnpkpvklnrhhtmryyahrvheslttrvskmicatflgllfivglitfilwlslrphrprfhihefnipgltqdsgfenavitfkvsarnsnqnigvyyesmdga
vyyrdtkigytpllypfyqqpknttevdgdlsgatltvssqrwsefqsdradgsvvfrleltsvirfkistwdskrhtmhancnvgvgpdgslltiykdkrcpvyfs
>XP_006577095.1
milpyhfktlkyqtsnsslfslhssllssfphktsvrnistltmsvkechhhkgkkhklwrrifwgivifafivlltvliiwailkpskptfilqdvtvygfnatipnfltssfqvtlss
rnpndkigvyydrldtyvtyrnqqvtyrtsippsyqghkeedvwspfvfgtnvpvapfnfvglsqdqtngnvlvlvkidgkvrwkvgtfvsghynlyvrcpafitfgpqstgialgknav
kyqlvqrctvgv
>XP_006577338.1
meepkpilqkppgyrdpdskpppppprkpmlppsfqpkpkrrsccriccctfcltilililvvviaaalfyliydpslpefhldsfrvpklnvteaadgayldadtsarvevknrsgrmt
whfsqsqftvsaengdlnlgstkvagftvkekgvtglkaetsvkelalnerqrrriksaveskalvpsvevrtktglglggwnspsisvtivcgdvtmrqlqkgdpplcsitllkwnlnl
w
>XP_006592772.1
mstkecchhdeerrqlprrvfaailgfillillvifliwiilrptkprfilqdatvyafnlsstgdtpspitptpntltltmqvtlaafnpnhrigvyytkldayaayrgqqvsvatslp
atyqghrdtsvwspylyatavpvspftlqilqqdktsggilvnvkvngrvkwkvgtwvsgiyhinvncpaylrlagdrddaigfagpavkfqlfqtcivdv
>XP_006597190.1
mtdrvypsakpavvnggaanpsfpatkaqlygatrptyrpqphhrrrsrrrccctfffwliltvlilllligvagtvfyllyrphhptftvtslklsylnltsssntlnsrfditvsatn
pnkkilfaydptsitilsgdidvgdgtvpgfqhpkknttlikasilssghalqsdeasrlkssmksknglplkvnletkvkakmgnlktpkvgirvscdgirvtlpsgkkpatastsnak
cdvdvrfkiwkwti
>GsNHL1
MPPHRDRDHDHDDDHVAEHHHHHHHRPIRRKLVNTHHSGKTHPLIWLAAILCTIIAIGVVIAGIVVFVGYMVIHPRIPVISITNAHLDLLSNDYTGLLQTQLTIIVVAQNGNAKAHATFSDIRFNLSYQGQGIAVMLAPPFDVAKNSSKPLNYVVRSASIPLTPEQMEEVDESWKRDVIGFDLKGSARTRWRVGPLGSVKFWCNLECQLRFRPSNGSYIHHSRCTSESK*
>GsNHL2
MRKNNKKLLTRIQPRRSSKNMSNLVDLFTNKTHSGVTNATKSLCIWLLQVIGLLSLIVLCLWLAFRPKSPSYSIVFISIGQPSNSNENNTIFYNLDIENPNKDSSIYYDDTILSFLYGEQEDDVGETTIGSFHQGTGNTRDVSDTVNAKRRPFKPLLNAISNATRLSRKKKKYPRSRNSNKLGRSKIRH*
>GsNHL3
MSECEHHKGKKRKIFRQVFWCIVVFLFLVLLTILLIWAILRPTKPTFTLQDVTVYAFNATIPNFLTSNFQVTLISRNPNDNIGVYYDRLEIYVIYRSQQITYRTAIPPTYQGHNEINVWSPFVYGTNIPVAPFNFLRLSQDQSDGNVLVTIRADGRVRWKVGAFISGRYHFYVRCPAFISFGPRSNGIVVGENAIKFQIIQRCSVSV*
>GsNHL4
MSHLNGAYYGPSVPPPKSYHRPSRGGRDGCCCGCLSCFCGCIFDCILGLICKILTTILIIVAILGFLFWFIVRPNVLKFHVTDASLTRFDYTTNNTLHYDLALNVSIRNPNRRVGVYYDHIEAHALYQDVLFGNQTLGPFFQHHKNTTFVNPLFKGQRVTPLAGNQVEVFDKEKGSGVYTIDLKLFMVVRFKFLLFKSASVKPKIRCALHVPLKSRNATTTISPDAAFQPTECGWDYGKKWWIH*
>GsNHL5
MADPQKIHPVHHDVEAQNHPSAPLVPRSMSKSDAGDPQRVVVQQQQQNIPLKQTKPPPKKRRSCCCRFFCWLISILLILIVAIGITVGILYLVFRPKLPKYSVDELRVTHFDLADNNSLSVTFNLTITARNPNKKIGIDYRGGSHISAWYMDTKLCEGSLPKFYQGHRNTTVLSIPLTGKTQDATGLQSTLQNQLQESGNVPLNLKVKQPVRIKLGKLKLFKIKFRVRCKIVVDSLSANSSIRIQSSSCKFRFRL*
>GsNHL6
MADRVHPSHSPSVSADSQPASPQDSSVVPKPPLPPSSEKPVPPPGTYVIKIPKDQVYRVPPPENARRYDQYTRRKHRRSRCCCCFSWLIGILFILVVFLAIAAGVLYLVFRPEEPKYSIENIAVRGINLTSPSSTAAMSPVFNVTVKADNPNDKIGIRYLKDSSAEVFYKDARLCNGALPAFYQPSNNVTVFGTALRGDGIELRSEVRRALLEAQTKRRVPLTVRIRAPVKIKVGSVKTWKITVKVNCHVTVNELTARAKIVSKRCNYDVDLW*
>GsNHL7
MSQLNGAYYGPSIPPPKTSYHRPGRGGGLGCCCGCLFSLIFKLILTVIIIIGIAVFLFWLIVRPNVVKFHVTEATLTQFNYTPNNTLHYDLALNITVRNPNKRLGIYYDRIEARAMFHDARFDSQFPEPFYQGHKSTNVLNPVFKGQQLVPLNADQSAELKKENATGVYEIDVKMYLRVRFKLGVFKTKTLKPKVSCDLRVPLKGSAGAGVFQTTKCDWDR*
>GsNHL8
MADYKQHHGRSCGCCCLFGILWKIVVALIVLVGLVFLIFWLVVQPRYFKFHVTEADLTQFEYYPNNNTLHYNMVLNFTARNPNKKLSIYYDKVEALAFYEDARFANYDVITHMNSFRQYKKSTSPMSAVFSGQKVLMLNNEQVSQFNQDKSVGAYDIYVKLNFRIRFRLGDSISRHLKPKVKCDLKVPLNKSGTFTLFQTTKCHVNV*
>GsNHL9
MADKQPHLNGAYYGPAIPPAEQPRYRPHSHRGRSCCCCLFGILWKILVALIVLVGLAVLIFWLVVQPRSFQFHVTEADLTQFDYYTNNNTLHYNMVLNFTARNPNKKLNIYYDKVEALAFYEDVRFASYDVITHMNSFRQYKKSSSPMSAVFTGQQLLMLNNDQVSEFNQDRNTGVYDIYVKLYFRMRFRLGDFISNDYKPKVKCHLKVPFSKNGTFTLFQTTKCDVDF*
>GsNHL10
MADKHGRSCCCCLFGILWKILVALIVLVGLVFLIFWLVVQPRSFKFQVTEADLTQFDYYTNNHTLHYNMVLNFTARNPNKKLSIYYDKVEALAFYEDARFANYDVITHMNSFRQYKKSTSPMSAVFSGKKVLMLNSEQVSKLNQDKSVGVYDIYVKLNFRIRFRLGDSISGNLKPKVKCHLKVPFSKSGTFTLFETTKCSVHF*
>GsNHL11
MSVKECHHHKGKKHKLWRRIFWGIVIFAFIVLLTVLIIWAILKPSKPTFILQDVTVYGFNATIPNFLTSSFQVTLSSRNPNDKIGVYYDRLDTYVTYRNQQVTYRTSIPPSYQGHKEEDVWSPFVFGTNVPVAPFNFVGLSQDQTNGNVLVLVKIDGKVRWKVGTFVSGHYNLYVRCPAFITFGPQSTGIALGKNAVKYQLVQRCTVGV*
>GsNHL12
MEEPKPILQKPPGYRDPDSKPPPPPPRKPMLPPSFQPKPKRRSCCRICCCTFCLTILILILVVVIAAALFYLIYDPSLPEFHLDSFRVPKLNVTEAADGAYLDADTSARVEVKNRSGRMTWHFSQSQFTVSAENGDLNLGSTKVAGFTVKEKGVTGLKAETSVKELALNERQRRRIKSAVESKALVPSVEVRTKTGLGLGGWNSPSISVTIVCGDVTMRQLQKGDPPLCSITLLKWYF*
>GsNHL13
MSKDKVSGDPRRAVCTGITIFLLLAGVTLLVLWLVYRPHKPRFTVIGAAVYDLNTTTPPLMSTTVQFSVLIKNPNRRVSIYYDRFSAFVSYRNQAITPQVLLPPLHQEKRSSVSVSPVMGGTALPVSVEVSDGLAVDEAYGLVGLRLIFEGRVRWKAGAIKTAHYGLYVKCDVLMGLKKGLVGQVPLLGVTPCHVHL*
>GsNHL14
MADKQPHLNGTYYGPAIPPAEQPRNRHHHGRSCCCCLFGILWKILVALIVLVGLVFLIFWLVVQPRSFKFQVTEADLTQFDYYTNNHTLHYNMVLNFTARNPNKKLSIYYDKVEALAFYEDARFANYDVITHMNSFRQYKKSTSPMSAVFSGKKVLMLNSEQVSKLNQDKSDGVYDIYVKLNFRIRFRLGDSISGNLKPKVKCHLKVPFSKSGTFTLFETTKCSVHF*
>GsNHL15
MEERVLLPSPPPPPPPLEKKHSTNKLELPDFNPGTYVVQVPKDQVYRVPPPENARIAESHKKAPPKAAKTSRCCLFCVLFFIIFFVLLILLGAVLGGLFSMLLTPKDPQFSITRFKVVETKPHPKYDVTLEVHNLNSDVGVSYKNKGHVSLSLRRQEVASGAYPSFNQDAHDRTTFGVTLTSSKVGLPKEVEESVTNDKKKVNVTFSLAIHALARMKMGLLRSGTMKFDVTCNVKLDTLAKTTQVLSQQCETKRH*
>GsNHL16
MSKITITSPKHCAGKEGLRIKKNYKKIYFTFSAFFTTILLLILLIWLILHPAKPQFSLKEVDIYQLNLSGPNLNSSIQLTLLSKNPNQKVGIYYDEIQLYATYKGQQITGDTPVPPFYQGQEESNLITASLVGNALPVAPSLGYELGRDQIVGRLVLNLKANGKLRWKVGTWVSGRYRFNVNCVAINAFGPSIPAGPLTSKQGAQCSTTL*
>GsNHL17
MSRRETNPHFSRSSQPEYIDDRDTEPYPLVPRRKRRDQPSTQVAPPIPVALPAEHEDRVPLRTRPQHEDHVPLQPQVEDHPHPPPPILQEPRRGKQRSPRRQPTNQGFRPVKSKVNFQEPPPSADVPPLLPPLNYPPEHRHQPRRDPRLSGIKLPKEQKSQPLTWLGACLCVIFWLIIIIGGLIVLIVYFVFRPQSPHFDVSSVTLNAAYLDLGYLLNADLTMLANFTNPNKKVHVDFSSVIIYLYYGSTLIATQYVEPFYAARLQSRFAYIHMVSSQVQLPLRESQRLVKQMEGNGVMLEVRGVFRARSKLGTILRYSYNLYGRCSVMLTRPPDGILLKKKCRTKR*
>GsNHL18
MAAGASAPPPAPQAPRPKRPRPPSGRTNLASCVVATIFLIFIIIVILIVYYTVFKPQDPKIAVNAVQLPSFSVANGTVNFTFSQYASVRNPNRAAFTHYDSSLQLIYSGSQVGFMFIPAGEIDAGRTQYMAATFSVQSFPLSVPPRMGPTLANGDGVGFNYGLRVEPTMEIESKLEMAGRVKVLHFFTHHVYAKAGCRVAIAVTDGSVLGFHC*
>GsNHL19
MEERVSSSSLPSPSPPPLEKNHNTDKLKLPDLDPGTYVVQVPKDQVYRVPPPENAQIAESHKKSPPNKEAKTSRCCLCCVLFFIIFLVLAILLGAVLGGLFSMLLTPEDPKFSITSFKVVETKPHPKYDVTLEVHNPNSDVGILYNGKGHVSLSLRRQENIASGAYPTFRQDSHDTTTFGLTLTSSSKAVLPKEVEESVRNDKKKVSVTFSLAIHALAHMKMGLLRSGTMKFDVTCKVKLDTLAKTTHVLSQQCETKRH*
>GsNHL20
MSKITITSPKHCADKEGLKIKNYKKIYFTFSAFFITILLLILVIWLILHPAKPQFSLKEVDIFQLNLSGPNLNSSIQLTLLSKNPNQKVGIYYDEIQLYATYKGQQITGDTPVPPFYQGQEESNLITASLVGNALPVAPSLGYELGRDQIVGRLVLNLKANGKLRWKVGTWVSGGYSILSRIDYQELLFHLCVYASIFGIHCYMHILKLPVEYFVLNHLSHEY*
>GsNHL21
MTDRVHPSAKTTANAGPKPTFPATKSQLSGANRPTYRPQPQHHRRRRSRGCASTLCCWLLLILLFLLLLVGAAGTVLYFLYRPQRPTFSVTSLKLSSFNLTTPSTINAKFDLTLSTTNPNDKIIFSYDPTSVSLLYGDTAVASTTIPSFLHRQRNTTVLQAYVTSTEEVVDSDAAMELKRSMKSKSQLVALKVKLETKVEAQMSVFQTPRVGITVLCDGVAVSLPDGEKPATASAENTECQVDVRFKVWKWTVG*
>GsNHL22
MAEMQIQHQEDHNHNPNHIPRPNPNPNPNPTQYTHYRFPGKVPHHQHQVHNMDKGAASRFKPNAPKREHCICITVFLLLLGIILLVLWLAYHPTKPRFTVASAAVYGLNATSPPLMSIAMQFNMVIRNPNRRVSISFDRLSAYVSYRNQPVTPHVMLPPLFIEKHSAVSLSPEIGGVPVPVSEDVSNGLAMDENYGVVGVKLVLFGRLRWRAGDINSAHYGLYVKCDVLMGLRKGFVGQVPLLGAPVCDVNT*
>GsNHL23
MCCRNRFIACTCCIIITLFFMFIISIILFWIIISPSNVKFHVTDASLTEFNLTSNNTLYYNLKVNVTVRNPNNKIVVYYRRIKAIAWYKDNDFGWVSLTPFDQGHKNTTFLQAVFEGQRVIKLKPKQLGEYKDETSVGIYEDLAVDFDLRIKANFGRFKSSRFDPPVVQCRRLKVPLISNGKTAPPFSVTKCKIDGSFFADRDSQAEAR*
>GsNHL24
MCFRSRCSFCYIFFTIYTLMLMFILSIILFWIIISPSSVKFHVTDASLTQFNLTSNNTLYYNFKVNVTMRNPNNNIIVYYRRITAISWYKDNAFGWVSLTPFDQGHKNTTFLQAVFEGQRVIKLKSKQLGEYKDETSVGIYKDLAVDFDLRIRAKYARFKSSRFNTPIVQCRRLRVPLISNGKSVPPFSVTRCKSAYFFSDRDAADG*
>GsNHL25
MPCKPRCIYCTIYIFIFIFMLCFFLFLIIINPSSVKFYVTEATLTQFNLTSNNTLYYNFKVNITVTNPNKHVIVYYRTIKAIAWYKDNEFDRVSLTPFEQGYKNTTFLRAVFVGQSVIMLKPKQLGEYKDETSIGIYNDLAVDFDLRIRAKFGRIKSRRFSPPFVQCRRLSVPLILMDGKSAPPNSSVTRCNTGNFFQDRDGY*
>GsNHL26
MAHAKTDSDVTSMDTSSSPKRAVYYVQSPSRDSHDGDKSSTATHATPACNSPVDSPSHHSYVHHSRASSSSRVSAGSYNNIASYWGRNNKGTRKNKLGSWTHDQCKVIQEEEGYYGEREGFSRRKTQIFVGILAFAFIFTLFCFIIAGVARPHKVRISVKSFTVHNFLFGEGLDLTGVPTKMLTVNCSVRMTVHNPATFFGIHVSSKAVNLMYSEMTVATGELKKHYLPRKSTRIVSLNLQGSKVSLYGAGASLIGLVDNGKIPMTLVFDVRSRGNIVGKLVMSKHRRRVSCSVAIDSHNIKPIKLKENACTYN*
>GsNHL27
MSHLNGAYYGPAVPPPKSYHRPSHGGGGGGRDGCCCGCLSCFCGCIFDCILGLICKILTTVIIILAVLAFLFWFIVRPNVIKFHVTDASLTRFDYTTNNTLHYDLTLNVSIRNPNRRVGVYYDQIEALALYEDVLFGNLTLGSFYQHHKNTTFVSPIFKGQRVTPLAKVQVSEFDKEKGSGVYTIDLKLFMTVRFKFLLFKSGSLKPKIRCALHVPLKSRNATTSPDAAFQPTECDWDYGKKWWIH*
>GsNHL28
MADTQPRPNDAVPSKERLGTRCCHCLCQTFWILLVLIITIVMLAILVLYIIITPRSFRFTLIDANLTQFDYTANNSTLYYDLVLNITAHNPNKRLKIYYDVVRAHALYRRVEFSAADVNMPWNGYLQDKKGTNFFGAVFSGQRVMGLNRDQIAEDKKDGVFPIDLKIHFTMRFRLDDFQLGHYYPRGTCELKVPLTSNNGNKVASFHPAMCEIDF*
>GsNHL29
MADKQSQLNGAYYGPAIPPSELPRHHHRGRRCCCCLFSFFWKLLLAIVVFLVVVFLVFWAVVQPRTFKLHVTDAKLTQFNLTTNNNNNINMLRYNLVLNLTARNPNKKLNIYYDQVEGHVSYEGMRFASADLITWRNSFRQYTKSTNNMSGVFTGQHGLVFDGDHVKDFEKDERGGVFDIDVKLYFNIRFRLGDFIGSSSRVRAKCELQVPLVSRGVFLPTRCHVKF*
>GsNHL30
MSVKECEHHKGKKRKIFRQVFWCLVVFLFIVLVTILLIWAILRPTKPTFTLQDVTVYAFNATVANFLTSNFQVTLISRNPNDRIGVYYDRLETFVTYRSQQVTYRTAIPPTYQGHKEINVWSPFVYGTNIPVAPFNFLGLSQDQSNGNVLVTIRAEGRVRWKVGTFISGRYHLYVRCPAFISFGPRSNGIVVGENAIKFQIIQRCSVSV*
>GsNHL31
MPRENRDPDYSLRLIAATSSILLFLLTLMVIWMVFSPHTPAVKVTYLTVNKFNITPREELTAVFNVEGILRNPNIALSLTYERLTLALWFGNFTISSVVVEPPPFSIRGHTHAPIRARFEVAGMQIPNWVASEIAVQQRFHGGMDFGAMLDARFRYKFGMESSKVFSITLQCYPLRVELPLNDTMNNGRLVEPSDCYVV*
>GsNHL32
MYNPMAPSSTYQTQNSHPSPPTMPRAKNSFSFNLDHLSRISYCAMISLVAVFLWMAFTPHFPCFHVTSLNVTSLRTNTGAELTAKFHVEGVLGNPNVVLSVRYESLDLALSFDHDDDDLIISSAPVEPLPFSTGAETDTLVRARFAVTRRLFPRGVVKGITEQRRRGSVLFGVTLLGRVRFTCGSLHTRVHTLKLECYPLKVVFPPNNSTGRLVSTSDCYVV*
>GsNHL33
MGWGVQYDNVHLSFEAFVGPNSTRPLGNATLEGFYQGRWREGLKHGSFLASATTGKLTTVLSFWRVDFATAVKYKKGKYRVWYTPDRLQGGANLEIDDSQLMVNWKPVRLGDSPVAIIASGSRKHCELSNSAHCVLGLSLSLVVILFV*
>GsNHL34
MHNNDHIPVHHVQGSNPKPVKLNRHHTMRYYVHRVHESLTTRVSKMICATFLGLLFIVGLITFILWLSLRPHRPRFHIQEFNLPGLTQNSGFENAVITFKVSARNSNQNIGVYYESMDGAVYYRDQKIGSKPLLYPFYQQPKNTTEVDGDLSGATLTVSSQRWSEFQSDRADGSVVFRLELTSVIRFKISTWDSKRHTMHANCNVGVGPDGSLLTLYKDKRCPVYFS*
>GsNHL35
MAKPESRTNLASCFVATIFLIFLLIVVFIVYFTVFKPQDPKIAVSAVQIPSFSATNGTVNFTFSQYASVRNPNRGTFSHYDSSLQLLYYGRQGGFMFVPAGRTQYMAATFTVQSFPLGLGPPFVDGPSNVGPTMEIESRIEMAGRVRVLHLFSRHVEAKAQCRVAIAITDGSVLGFRC*
>GsNHL36
MSVKECGHHSSQRRNLLRLILGAAAAFVLLILLTIFLIWVILRPTKPRFTLQDATLYAFNLSTPTPNTLTLTMQVTLSSHNPNARVGVYYHALHVYASYRSQQISLATALPDTYQGHRDFAVWSPFLFGNVVPVSPFVLSSLQQDQSAAGAVLVNVKVNGRVKWKVGSWVSGRYHIYVNCPAYISFAGDRSIAAGGLVASPVKFRLLQSCSVDV*
>GsNHL37
MEEGKSKSTLAKNPSRSRNPSRRVALDVPSPRHMGSTLSGIHSSIDHLDKGRYHPCCFACCAWSCLIVFILIIAILFLGITYLAFLKSGMPKINVRAFNITKFQVDDGSQKMNSVIGLGLIFSNKNDKLKLLYGPLDVDVTSEDVLLGKKKQGGFSQKPLNVTNLDMTMTLENADVDKYAAEELKSDIKAYEMVFDLYVGGHIGFQVGKLQMNNVPFLASCNQIKREDVDFGRKPECEVKLFAAR*
>GsNHL38
MSVKECGHHSSQRRNLLRLILGAIAAFVVLILLVIFLIWVILRPTKPHFTLQDATLYAFNLSTPTPNTLTLTMQVTLSSHNPNARIGVYYHALRVYASYRSQQISLATALPDTYQGHRDFAVWSPFLFGNVVPVAPFVLTSLQQDQSAAGAVMVNVKVNGRVKWKVGSWVSGRYHIYVNCPAYISFAGDRSNVAGVVASPVKFRLLQSCSVDV*
>GsNHL39
MSTKECCHHDEERRQLLRRVFAAILGFILLILLVIFLIWIILRPTKPRFILQDATVYAFNLSSTGDTPSPITPTPNTLTLTMQVTLAAFNPNHRIGVYYTKLDAYAAYRGQQVSVATSLPATYQGHRDTSVWSPYLYATAVPVSPFTLQILQQDKTSGGILVNVKVNGRVKWKVGTWVSGIYHINVNCPAYLRLAGDRDDAIGFAGPAVKFQLFQTCIVDV*
>GsNHL40
MAAEHDSCCSRCVTFLITIGLTALFLWLSLRVDEPKCYLDYIYVPALNKTLNSNSTHNKNTTILFALKLTNGNKDKGIQYDDVLLSFRVFESVNLTRPLGNATVQRFYQGHQKKATKHGNFSGGGGNLAAAVAGRMWYRVDYATAVKYKILFWYTKRHRLWGGANVEIGDSGMKVYRKAVRLGGKNPVVIESGASKLSGRYRALLLSLLLPFCGLWV*
>GsNHL41
MTSEAYVPKRYESLENPFAHKPPRKRSRRGSGFCGCLRCCCCCFSFCRCCICTIFIIIILLVGIGLALFYFIKPKVPSYDIEHINVKSFDIRKESKVYTDVVIVVKADNPNEEIGLDYLENEVGIMYVGSQLSSGQIPPFLQPGKNTTTVNVELKGENEFSVEMQNHFMEDQEKGNIPLLITVKLPIRIVINDLIHLRKVVVNLNCSVVIDKLEVNKSPKILDKVFSYGIEF*
>GsNHL42
MINPTKAMPVSHSFLSLADSTDTHRFTIMQDPSRPAPPPFYHQNGGQPPPPAASAAIATGYPYAAQQQYYNTTYPPPRSYASRSFFRAFFATMICLAVVFGVVLIITWLVLRPSLPHFTLHSLSVSNLSSTSQSLSATWHLSFLVRNGNKKMTVSYNALRSSIFYRQNYISESQLAPFRQDTRSQTTLNATLTAAGTYLEPKLIDNLNAERNASSVLFDVQVVAATSFRSGSWRFRTRVLKVLCRKVPVGVSSKSSSGDLVGGDRECQVWT*
>GsNHL43
MTDRVYPSAKPAAVNGAAANPSFPATKAQLYGATRPTYRPQPHHRRRSKRRCCCTFFFWLILTVLILLLLIGVGGTVFYLLYRPHHPTFTVTSLKLSYLNLTSSSNTLNSRFDITVSATNPNKKILFAYDPTSITILSADIDLGDGTVPGFQHPKKNTTLIKGSILSSGQALQSDEASRLKSSMKSKNGLPLKVNLETKVKAKMGNLKTPKVGIRVSCDGIRVSLPSGKKPATASTSNAKCDVDVRFKIWKWTV*
>GsNHL44
MADRVHPSHSPSVSADSQPPSPQDSSVVPKPPSPPSPEKPVPPPGTYVIKIPKDQVYRVPPPENARRYDQYARRKHRRSRCCCCFCWLIGILFILVVLLAIAAGVLYLVFRPEAPKYSIENITVRGINLTSPSSVAAISPEFNVTVKADNPNDKIGIRYLKDSSAEVFYKDARLCNGALPAFYQPSNNVTVFGTALRGDGIELRSEDRRALLEAQTKRRVPLTVRIRAPVKIKVGSIRTWKITVKVNCDVTVNELTAQAKIVSKRCSYDVDLW*
>GsNHL45
MADPQKIHPVHHDVEAQNHPSAPLVPRSMSKSDAGDPQRVVVVQQQQQQQHIPVKHTKPPTKKRRSCCCRFFCWLISILLILIVAIGITIGILYLVFRPKLPKYSVDELKVTNFDLADNNSLSVTFNLTITARNPNKKIGIDYRGGSHISAWYMDTKLCEGSLPKFYQGHRNTTILSIPLTGKTQDATGLQNTLQNQLQETGNVPLNLRVKQPVRIKLGKLKLFKIKFRVRCRIVVDSLSANSSIRIQSSSCKFRFRL*
>GsNHL46
MMLSAKSESDITSLAPSSPSRSPKRPVYYVQSPSRDSHDGDKSSSMQATPISNSPMESPSHPSFGRHSRNSSASRFSGIFRSSSGRKGSRKRNDKGWPECDVILEEGSYHEFQDKGFTRRFQALIAVLTFVVVFTVFCLIIWGASRPYKAEIAVKSLTVHNFYVGEGSDFTGVLTKMLTVNGTLRMSIYNPATFFGIHVHSTPINLVFSEITVATGELKKHYQPRKSHRIVSVNLEGTKVPLYGAGSTITVSQTGVEVPLTLNFEIRSRGNVVGKLVKTRHRKEITCPLVLNSSRSKPIKFKKNSCTYD*
>GsNHL47
MATTMPKFKRKLVMGANGRTNPLVWLVAIICTIIAVAVVVVGIVVFIGYIVIHPRVPVISVTNAHLDLLRNDYAGLLQTQLTIVVTAKNGNAKAHASFSAITFNISYQGQDIAVLVADPFEVPKNSSKDLSYVVQSSSIPLTPDQMEEVNDAWKRNEIEFDFKGAARTQWRVGPLGSVKFLCHLDCDLKFRPANGTYIPSRCTSKSH*
>GsNHL48
MKVGSGKGRKVCLSLTGVVIAIVLLIVILALTVFKAKHPVTTVDSTKLEDFHMGLDTPKLRVDLNVTLHVDVSVKNPNKVGFKYSDSTAHLNYRGQLIGEVPIPAGEISSGETKGFNLTLTIMADRLLSNSQLLSDVASGTLPLNTFVMMSGKVSILGFIKVHVVSSTSCNVPINLSNGTVGNQECQYKTKL*
>GsNHL49
MMAADQQRIHPVHDVEAPHRPLVPENYAKSDKGIPQRTFPVMHSKPPKRRRSCCCRFMCWTLSILLILIIAIAITIGILYLVFRPKLPKYSVDQLRISQFNVSDNNTLYATFNVAITARNPNKKIGIYYEGGSHISAWYMDTKLCEGSLPKFYQGHRNTTVLDLPLTGQAPDASGLVNRIQEQLQQTNNVPLNLKVNQPVRVKFGKLKLFKVKFRVRCRLEVDNFGASNDIRISSSSCKFKLRL*
>GsNHL50
MEEGKSKPALAKNPSGSLRRVLRPPHGLHSSIDHLDKGRYLPCCCFACCAWSCLIMFLLIIAILFLGITYLAFLKSGMPKVNVRAFNITKLQVDDGSQKMNAVIGLGLIFSNKNDKLKLLYGPLDVDVTSEDVLLGKKKLGGFYQNPLNDTQLDMTMTLENADVDKYAAEDLISDIKAYEMVFDLYVGGHIGFQVGKLQMNNVPFLASCHQIKREDVDFGRKPECDVKLFAARPSTN*
>GsNHL51
MSQLNGAYYGPSIPPPKTSYHRPGRGGGCGCLFSLIFKLILTVIIIVGIAGFVFWLIVRPNVVKFHVTDATLTQFNYTANNTLHYDLALNITVRNPNKRLGIYYDRIEARAMFHDARFDSQFPEPFYQGHKSTKVLNPVFKGQQVVPLNAEQSAELKKENATGVYEIDVKMYLRVRFKLGVLKTKTLKPKVSCDLRVPFKGSAAFETTKCHWDR*
>GsNHL52
MADKQPHLNGAYYGPAIPPAEQPRYRPHRERSCCCCLFGILWKILVALIVLVGLAVLIFWLVVQPRYFKFYVTEADLTQFDYYSNNNTLHYNMVLNFTARNPNKKLSIYYDKVEALAFYEDVRFANYSVITPMNSFRQYKKSSSTMSAVLSGQQVLPLDNDLVSELNQDKIGGVYEIYVKLYFRIRFRLGDVKTRRFKPKVKCDAKVPLRTMGNVTLFQTTKCDVDY*
>GsNHL53
MADKQPHLNGAYYGPAIPPAEQPRYRPHRGRSCCCCLFGILWKILVALIVLVGLAILIFWLVVQPRYFKFHVTKADLTQFDYYSNNNTLHYNMVLNFTARNPNKKLSIYYDKVEALAFYEDVRFANYDVITHMNSFRQYKKSSSPMSAVFTGQQVLMLNNEQVSELNQDKNAGVYDIYVKLYFRIRFRLGDVISNDYKPKVKCHLKVPFSKNGTFTLFPTTKCDVDF*
>GsNHL54
MSVKECHHHHKGKKHKLWRRIFWGIVIFAFIVLLTVLIIWAILKPSKPTFILQDVTVYGFNATIPNFLTSSFQVTLSSRNPNDKIGIYYDRLNTYVTYRNQQVTYRTSIPPSYQGHKEEDVWSPFVYGTNVPVAPYNFVGLSQDQTNGNVLVLVKIDGKVRWKVGSFVSAHYNLNVRCPAFITFGPQSNGIALGNNAVKYQLVQRCTVGV*
>GsNHL55
MDPSHDERGPPNESLTHQSSSRRHGDAPPPTVAPPQMMYYYPQGYAPQPMPHQGYPPGYAPYPNEYHQQPYHYPAGPYFSTPPTYHNGGGSKAFIRGFIMCSCLIFTCLFVATLIMALVLHPQLPVYTINSLSVANFNTTQLLTANWNTSIMIHNINNRLIGLFSDFKVDLLHKNYIVAVSYVPNFELNKNEVKRIDATPLSNGFSFPKSNLDDMAKEQAGGSVTFALRMTSMVTFMSSTMSTRNTLILALCSGLKVVFQNNTGNGVLDNAGKPISCQLYM*
>GsNHL56
MEESAPQPKPILQKPPGYRDPNSKPPPPPPRKLMLPPSFQPKRKRRNFCRICCCTFCILILILLLVLVIAAALFYLIYDPSLPEFHLGSFRVPKLNVTNAADGAYLAADTAARVEVKNRSGRMSWHFSQSRFSVSAENGDLNLGSTKVAGFTVKEKGVTELKAETSVKELALNEKQRRRLKSAVESKALVPTVEVRTKTGVGLEGWNSPSISVTVVCGDATVRQLDKGDPPLCSITLLKWIKIR*
>GsNHL57
MSKDKVSGDPRRAVCTGITIFLLLAGVTLLVLWLVYRPHKPRFTVIGAAIYGLNTSTPPLMSTTMQFSVLIKNPNRRVSIYYDRFSAFVSYRNQAITPQVLLPPLYQEKRSSVSVSPVIGGTPLPVSVEVSNGLAMDEAYGVVGLRLIFQGRVRWKAGAIKTAHYGLYVKCDVLMGLKKGLVGQVPLLGVTPCDVDL*
>GsNHL58
MHNNDHIPVHHVQGPNPKPVKLNRHHTMRYYAHRVHESLTTRVSKMICATFLGLLFIVGLITFILWLSLRPHRPRFHIHEFNIPGLTQDSGFENAVITFKVSARNSNQNIGVYYESMDGAVYYRDTKIGYTPLLYPFYQQPKNTTEVDGDLSGATLTVSSQRWSEFQSDRADGSVVFRLELTSVIRFKISTWDSKRHTMHANCNVGVGPDGSLLTVYKDKRCPVYFS*
>GsNHL59
MADHQRLRIHPMEGEAPPPPPTTPLVPPGSSKSEKRIPLHHPPQLRAMPAAYPTPHKRSCCCKCICWIITLLVLLLIILAASVGILYLVFKPKLPDYSVDTLRISDLRLNFDMSLYARFDVKITATNPNKKIGIYYEKGGRLSVWYTNTRLCEGSLPQFYQGHENKTMLNVSLSGQVQSGSTLMNSLQQQQQTGRIPLDLKVHAPIAIKLGRLKLMKVRVLGECLLVVDSLSSNNLISIKASNCKFRLKL*
