# Supplementary material for: Genome-wide identification and characterization of NHL gene family in response to alkaline stress, ABA and MEJA treatments in wild soybean (Glycine soja)
Source: PeerJ. 2022 Dec 2;10:e14451. doi: 10.7717/peerj.14451 (PMC9744164; doi:10.7717/peerj.14451)
Supplement: Supplemental Information 2 [file peerj-10-14451-s002.xlsx]

## Sheet: Data2  Syntenic analysis of NHL
Gs01	49843044	49843733	Gs16	22290054	22290775	color=green
Gs02	40225164	40226745	Gs03	42478456	42479616	color=pred
Gs02	45383750	45384845	Gs04	50012083	50013696	color=pblue
Gs02	45383750	45384845	Gs07	725336	726708	color=pblue
Gs02	40225164	40226745	Gs10	9073707	9074705	color=pred
Gs02	40225164	40226745	Gs11	15340703	15341746	color=pred
Gs02	40225164	40226745	Gs12	36384575	36385763	color=pred
Gs02	40225164	40226745	Gs12	7793028	7793871	color=pred
Gs02	45383750	45384845	Gs13	43842516	43843459	color=pblue
Gs02	45383750	45384845	Gs13	39493041	39493739	color=pblue
Gs02	45383750	45384845	Gs14	48750161	48751253	color=pblue
Gs02	48400403	48401706	Gs14	3268085	3270563	color=pblue
Gs02	40225164	40226745	Gs18	4226184	4227405	color=pred
Gs02	45383750	45384845	Gs18	4226184	4227405	color=pblue
Gs02	40225164	40226745	Gs19	45016469	45017364	color=pred
Gs02	48400403	48401706	Gs20	46043531	46044697	color=pblue
Gs03	47106754	47107670	Gs04	50012083	50013696	color=pred
Gs03	47106754	47107670	Gs06	11434091	11435944	color=pred
Gs03	47106754	47107670	Gs07	4263874	4264920	color=pred
Gs03	42446782	42447952	Gs10	9073707	9074705	color=ppurple
Gs03	42446782	42447952	Gs11	15340703	15341746	color=ppurple
Gs03	42446782	42447952	Gs12	36384575	36385763	color=ppurple
Gs03	42446782	42447952	Gs12	7793028	7793871	color=ppurple
Gs03	47106754	47107670	Gs13	43842516	43843459	color=pred
Gs03	42446782	42447952	Gs19	45016469	45017364	color=ppurple
Gs03	46639773	46641218	Gs19	49321422	49323951	color=pblue
Gs03	47106754	47107670	Gs19	49876102	49877445	color=pred
Gs04	9909003	9909770	Gs06	8520453	8521943	color=pblue
Gs04	50012083	50013696	Gs06	11434091	11435944	color=pred
Gs04	50012083	50013696	Gs07	4263874	4264920	color=pred
Gs04	50012083	50013696	Gs14	48750161	48751253	color=pred
Gs04	50012083	50013696	Gs19	49876102	49877445	color=pred
Gs05	39548147	39549421	Gs11	1153289	1154114	color=yellow
Gs06	11434091	11435944	Gs07	4263874	4264920	color=pred
Gs06	11434091	11435944	Gs19	49876102	49877445	color=pred
Gs07	4263874	4264920	Gs12	36384575	36385763	color=pred
Gs07	725336	726708	Gs13	43842516	43843459	color=pblue
Gs07	4263874	4264920	Gs19	49876102	49877445	color=pred
Gs09	38159999	38160610	Gs12	36384575	36385763	color=ppurple
Gs10	9073707	9074705	Gs11	15340703	15341746	color=ppurple
Gs10	9073707	9074705	Gs12	36384575	36385763	color=ppurple
Gs10	9073707	9074705	Gs12	7793028	7793871	color=ppurple
Gs10	9574552	9575220	Gs13	40706081	40707252	color=pred
Gs10	9073707	9074705	Gs19	45016469	45017364	color=ppurple
Gs10	9358436	9359035	Gs19	45041057	45042201	color=pred
Gs10	49021834	49022922	Gs20	38719467	38720560	color=pred
Gs11	15340703	15341746	Gs12	7793028	7793871	color=pred
Gs11	15340703	15341746	Gs12	36384575	36385763	color=pred
Gs11	32256415	32257152	Gs18	4508899	4510220	color=pblue
Gs11	15340703	15341746	Gs19	45016469	45017364	color=pred
Gs12	7793028	7793871	Gs12	36384575	36385763	color=pred
Gs12	36384575	36385763	Gs19	45016469	45017364	color=pred
Gs12	7793028	7793871	Gs19	45016469	45017364	color=pred
Gs13	39493041	39493739	Gs18	4226184	4227405	color=pblue
Gs13	40706081	40707252	Gs19	45019801	45020764	color=pred
Gs14	48750161	48751253	Gs18	4226184	4227405	color=pblue
Gs18	4226184	4227405	Gs20	46043531	46044697	color=pblue
Gs03	42454552	42455470	Gs03	42458364	42459355	color=ppurple
Gs03	42458364	42459355	Gs03	42471083	42472141	color=ppurple
Gs03	42471083	42472141	Gs03	42474087	42475145	color=ppurple
Gs07	10042815	10043831	Gs07	10046168	10047233	color=ppurple
Gs10	9073707	9074705	Gs10	9235428	9236394	color=ppurple
Gs10	9235428	9236394	Gs10	9263085	9264058	color=ppurple
Gs19	45016469	45017364	Gs19	45019801	45020764	color=ppurple
Gs19	45019801	45020764	Gs19	45034977	45035660	color=ppurple
