# Supplementary material for: Genome-wide identification and characterization of NHL gene family in response to alkaline stress, ABA and MEJA treatments in wild soybean (Glycine soja)
Source: PeerJ. 2022 Dec 2;10:e14451. doi: 10.7717/peerj.14451 (PMC9744164; doi:10.7717/peerj.14451)
Supplement: Supplemental Information 3 [file peerj-10-14451-s003.xlsx]

## Sheet: Data3  The promoter sequences o
>GsNHL1
ACATAAATCACACCACTTCAAAATCAATTCTGTCAACACTCATCCAAACATACACTAAGATGTATGCAGGGAAAAAGACACCAGTTACTAAGCATTATTTTTTTAGTTGAACCAAGGAAAAAGGTGAGCATCAACCTTCCATTTAGCTTTCAGCTTAATCTAAAGAAAGGTTAAAGGCTAGCATGTACTTATGAACAGGTCAAGATTAGATACATGTTTAATAGGACCATTGAGACATTTCCGATGTGTCTGGTTGCAGTGATTATACTAGATTTAGTATCTGAATGAAAACAAGAGCGAAATATGTATAACCATTGCGACCGGCACTTGTTGGTGACTGAAGCATTCCTATAAAATTCTGATATGATAAGTGGATTTACAATTTTTCATAACTAATTT…
>GsNHL2
ATTTTCCCCTCCTTTGATATGGGACAGAATGAGAGAGAACAAAGTGCTTTGCAATTCTTATTTAATATTTATAAGATTTTGTCTTTAATACAGATTTTGTTAAAAAGAAAAAAAAAACTAAGGAATTTAGTTTAAAAAATCAAGTGTTCTGTTAAAAAATTGTATTTATTACATAAAAATATATAATAATTTTTTCTTTTTTTAAATAAATATTTTAACTTTTGGATTCTTAGAAATCATCTATTTTGTATTAAAAAAAAAGTAAATAAAAACTAGTATCCTAGGATACTAGTTGGATATTTAAAAGTGAATTTTTTTATTAACCAAGTAGATATTAGCAAGACCCTTAGAAAATAAAGAAAACAACTAAAAAAATTAGTACAAAACCTGAGATAATAA…
>GsNHL3
TCTTGTCTTTTCTTTTTTTGCAATTTTGTTTTCCATTTTTATATAAAATTAAACTTTTTAAGCCTGAACTGGGAATACAGATACAAAAGGAGTGTTACCTTACCTCGTAAGCTAAATTGATTAAGGTTTTCCCCCCTGTGCCTGGTTTGGTTTCTGTTATACAAAATTCATGAAACCATAGGAGTTTCTGTTTGGCCCCACAAATTGATTAAGGTTTTCTTTTTCTAACAGATTTATGATTCAATAAATATATTACTCGTTAAATAGATTCGTTGATTAAATAGACGCATTGATTCCTTACCCTCTTGCATCAGCTCAACTGGAGTATTGGCCTTGGTGCTGCAAGTATATTCTTGAACATCATAGATAATATAAAAGAAATTTCTCTCTATTATATTG…
>GsNHL4
CCAATTGACACAATATAATGACAGCCTCATTTCCCAGGTCATCTAACTTGACAGGATCAATGACTTTGCTACATATGACATTGAAGAAAAAACACAGTCGAGTTATGGCATGCCTAACTTTGTTAGGCAAAATGTCTTGTATGGCCACGACTAACAATTGTTGCATCAAGACGTGAAAATTGTGAGACTTTAAGCCTACTAACTTTAGATCTTTCAACTGCACATGACTCTTAATATTTGAAGAGTATCCCTGTGGAAATTTGACACGACACAAACACTGATAAAAACTTATCTTCTCCTTTTTGGACAAAGTATGACAAGCTGGAGGCAAGTATATTTTCTTACCATCAAACCTTGGATGTAATTGGTCTCGTATACCCATCTTATATAGATCTTGAT…
>GsNHL5
TTACGCAGGGAACCGTCTAAACTTAACCTTTTATGTGAAAGGAAACGTTTAACTTGTAAGCAAAAGGTGATGCAAATATGTTGTTGAGACTTCAGACTTTAGAGGGACAATTCAGCTTTTCGTTCAAGTCAAGGAAAAAGAAAAGAAGAATATTGTCAAATGTTTAGACTATCAACTAATTGAATGACATTATTTTGCAAATGATTTATATGATGTTGTAACAATTATTTATTGTGATAAAAAGTTTTATATGCTCAAGAATTTATTGTCGTACAAATCAATAATTAAGATTATAGCGCGATAAATTTTTATAATTGAAGCTGTTTAGCTGATATTCGTAGTTTTTGATGTTGATCTCTTCTGTCCTTTTTTAAAAAAATAAAAAAAAATGATATTGGG…
>GsNHL6
TTATGATGAAAATTTATTTATTCATATATTTGAATAAATTAATTACATCAAACTTTTTGAATGATGATAGATGAATATTTGGTCACTTAAAACACTTTGTTAGCACTCATAATCTTTTTATTTATCTATAGCTGAATTTTTTTATTATCGAGAAATGTTAATTATAAGTTAAGGTTAATAAGAGAGATTCAAATCATATTACCTTCTCTTTTTTTATTTTTAACCACCAAAGTAACTTTATAATTTCAATAAGTGTAATTCATGGTAACATACACATTGAGTTTGCAATTAAAAAAAATTTAGATTTGATTATCATCACAAAATACATTTTTAGAAAAATAAAAAATTTTAAGTATGATTAAGTGATGAAATAAAGATTAATCTCATATATGTGTCTAG…
>GsNHL7
GTTGTCCACTGAAGATGCAGTGGAATTTGAAGATGACCAAGGCCTGTTGTTATTATTGTTATTAAGTTCTAAGGGTTAGTGTATTTGATTTCAAGTCTATATAAATTGGTTAGGCCCACACAGTGATAAGATCAAGTGTCGTAGGTTTGGATAAATCATTAACTAATTATATGGGGCTACAATTAAAAAAGAGCTTCTGGGAACTTTCTTCCGTACGAATGTTTCTTCGTGAGTTGTTGTCAATCTACATCAAACTACCGGTCAATACAATCCGCTGTGGTTCGATTCCATTCCTTAAACGAAACTGAATAGGCAAATGCAGAAGAGGGACACGTACTCACAAACGCGTTGTTCCCATAGAATCTTCAAAGCTTCCTTTCTATATATGGGAACCACACC…
>GsNHL8
TTTCTAAGGATCGACTACTACACAGTACACATTTCATTTCTTTGATTCACTCTCTTTAATTACCCATTATTTTATATTTTAATAATTAATTGTGTTTTTTTTTGTCATTGTTTTATTCATTTTGTATCTACAGTGTATGTTCTAAACAATAAATTAATTTGTTTTTGATACTTCTCTAGAATTCTCATTTGTTTTATTATATGTACATTGCAAATCTGATATGTTTTTCATGTAATATTTTTTTCTAACACCTTGGGCTCACGTTTTCTTTGATCGAATTTATGAATGTAGATGTTTTACAGTGTTGTTAATTGGATAGTGCAACAAAGAGAGATATGTTTACTTATATATTTATATAAGTATACATTAATTGTTAAATTTAAAATTAATCTTCTTAAA…
>GsNHL9
TATAAGCATTAAGCACTATCACTACTTTATCCATTCTCTCACAACTCACCACCTTCTCTCTATCCATCAAGTCCCCTATTGGCTATTAGTCTATTACTAATCACAACTAATTCTCCTCGATCATCTTTCATTTGTCTTGATAATTTCTTAGTTACATCAAAGTATTCCCGGTTAATTATATTAGTTCATTCACTCATCTGCAAGCATGGCCGATAAGCACGGAAGAAGCTGCTGTTGCTGCCTCTTTGGAATCTTGTGGAAGATTCTGGTTGCACTCATCGTCCTCGTTGGCCTCGTATTCCTCATATTCTGGCTGGTGGTTCAACCCCGCTCCTTCAAGTTCCAGGTCACGGAAGCGGACCTAACCCAATTTGATTACTACACCAACAATCACACTCT…
>GsNHL10
GAGCGTGTCATTGAATTGGATGGAGAAGGGATAATATCGTGAATATATCTCTAATTAGCCTGTTTTTAGAGGTTAATTATGGTCAATGACTTTGGCCACATCCTTCCACATGGCTTGGTGGTGGTGGTGGTTGTCCTTTTCAGTCCCCTTTACCTACCTTGGCTGCTACTAATGCGGTGAAAGAGAGGAGCTTTCCCTAATTATGTCACGCCTAGCTACAAATAGAGTTCAATTATGTTCATTTATGCATATTCTATTGACTATTATCAAATCAGAGACTTGGACAACTCAACAGAACACATGCATGCTTAATTAGCAATTAGCATCAAACAGTGTGCGAACAGATTTGGTATTCAGCACCGTCAAGGTAGTGCAAATTAAAGGAACCTTCTTTGATTC…
>GsNHL11
AGAGATATATGGCCAATAGGTCAAGGCAAACTCAAATTTCAATTTCCCAATTATAAATCCAAGTCCTAATTCATTCCCAAGGTGATAAATAAAAAGAAAACATTAAAGATAGACCTAGAGACCAACTCTAATAATATAAAAGGAGATGGAACTTTGAAAAATAATTTAATTACAAAAGGGTCAAAGTAATAATTCTTCCTAACCTAACCCTAAGAAATTTAGAAGTTAAAAGAGAAGAAAAGAAAAACAAATTTATAAGAGATAGATTAGGTTGAAGTCATTAAATCTTCAATAATTGTTTCAATCCCTTGAATCTTGAATGTTAGAGTGTTTTCAAGAGCCTTTGTAGCTTTGGCTTCTTTAAAGAGTCTAAAAAACCCCTTGAAATGACCCATGTGT…
>GsNHL12
ATCTATTTGCAGAATGAAATTTTCAATCTCTGGTAAAGCTGCATCGGTACCAATTCAAGTCTTGTACTCCAGGAGAAACAGACATGTTCATTTTTAGCAGTATGGACAAAAACTCCACGGAGTTGTTTCATATATTTGCTTTTGATCGTTGTTAGTTGTTGCCATGGTGTATTGACATGTTAAGCTGTTTTTTGTCCCTCCATTGTCTTACTTCTATGATTTGGTAAAGTAGAAAGTTTCTGGCTTTCAATTGATACTTCTCAAGGTTATAATATTTATCAGAACTCTTGTTGGCTTGCTTTGAGTCCAACCATGTTGATTATTGTTTCTAATCTCTTTGAATTAATTCTCCACCCAGTTATTTTGATTCCAAATGTTTCCTTGTTGTACTTGCAACAC…
>GsNHL13
GGAAATGTCTTCCCTTCTATGCTTTATGCAGAATCAGGTGTCCATCCCATATGGACTCCAAAATCAGTGTGCCAGAAAGAAAGTTCTCCATTTCCCACAATCACTTCATCCCAGTCCAATCCTCAAAGTCACAACTCAGAATGTCATCTCTGGTCGGAAGATTCAACCCATGCTTCTGATAAAAATTTAAATGATCAAATTAATTTGGATTGTGAGACACATGACTCTCCTGATGCTAGTCAGAGTGCTGGTACTAGTTTTTTCCACGACACAGCAAATCATAATAGTAGCGGTGTATACAGAAGCATGGGCTGCAGAAGTGATGGAAATGCTACTTCAGCTAAGGTAGCCAAGGAGAGCCATGGAAGTTTTATTGATAGTGGTCACTGCAGTTATGAT…
>GsNHL14
AGTGGACTCATTTGTCTCTCCTGCAAACTTAGTAAACTTAGGGATTTTCACACCCCTTGGTAATTCTGTCTGTAACACATACTCAGATAATGGAGACACAAAATTAGGCCTGTGTAAGCCTAAGTTCAAACCATTCTGCACCAAAATCGTTTCGACCATTTGGGCCAGGTTATTCTGCCTATCGAAACGGTTTTGTTGAATATTCCCTATTACTTCATCAGCATTTTGGTTCCTATTTACCAATACTATACCAGGGTTTGGTTCGACCTGTTGGGCTGGTGGCTCTATGCGTGCCAATGGTTGTGGTGCTTGAGCCATTTGCATCCCTGGATTGTTAGGCATTTGTATCTCTTGGACAGGCGCCTGTATTTGGATCTGTCGAATTGGTGGTTGCTGTAT…
>GsNHL15
AGAAAGCCAACACTACCACAAATCACCATCCCATCAAAGTACAATTGATTCATATATCTACAACCTCAAACAAGTGTGGAAGGTAATCTGACTCTTTTTCCACTGTTTGAACCTTGGCTTTGGGCATTTTTAGTTGATTGATGCAGGTTGCAGTATTTGTCAACCTGTAACTTTAATTGATTGATCCTAATAAAATAAAGTCTTTTAGACTCTAGCATAGTATAACCATCAATTACAAACTAATGAACATGTTTTCTTGAGCAGAATATGGTTTGAGCTTCGTTTCGTCTTGACTGTATCCTAAAATAAAGTTATTTTGTGATAGTAAGGTGGTCTCTTTTGCAAATTTCTGAAGTATGTGTAGCTCAATTTAGGACATCATGTCTATACCCATCCTTA…
>GsNHL16
ACAATTCCTTTTCACATGCTATTATCGGAGTTCGGATCCTTGTCACCTGAATTTTTGAATTGCGTAGTTGAATCGTACTTGCGTTCAAGAACTGCAGGTAGCAATAAAGCATTTCCATTCTCTATTAAGTTTGTGGATAAAATTTGAGAAGAAATGTATGTAACAGAAACAGAATACATACTTCAGAAATGGACAAAAGCTAGTAGCCAAATCCAATATACTCCATCAGGGGACCCTTTGGCATTCTGGAAATAATAATGCCAAAGGTTGTCTAAATTTTAAACAACTCAGTCCCCCACCATCCCCTTTCCTTGCTTGTACTTCCCAACAACCAAATTCGAAGATGAATAGATGATTCACTTTATTTAGTGCTTTAGCAACACCTACAGTTAGCCTATT…
>GsNHL17
CTGAGATTTGGATTAGCAACAAGAATATGCATATTTGTAGGATTATACTGTTACAAAATTCAACTTGTCTGACCTTTATTAGCATTATTTTCTGGTAAGTTATGATGCTTCTGCCTGTATCTGCAGCATGGAACTTCAAGCTTTTCCAAAGAAATGTCACCATGATCATTACATTTATCCGAAGTATGTTTCTACTCCTTTAATTTCAGCGCGTTCTTTTATTAGAGAACCATGACATATAATATGATTTTGCCACTTTTGCTAACCCCTATATGAAAGAAAACAAACAATACAATGTAAGAAAAAAATGGATGCATGAATCATTTAAAGGTTGCATAGTGTTTCTGAAGGTTGCTGAATCAATGGAGACTGACTGGAAACTGCCTTATCTTATGTTAC…
>GsNHL18
TAGCGGTCAAAAGTGAAAAAGATAATGACAGCCATGTGGTCTGGTCATGATTCATTATAATAACATTGATTGTGCATAGTAAAGGAGAGACGCCAATTTGTGGTTGAGACGTAGTCGTCTAGTTGAGGTTGTTCTTGGGTGGGATTTCGCCGGTTAGAGAGAGAGTATACTATGTAAAAACACTTAGATTGAATATTAATCATAACTTGGAATTTATTTTGATGGCTAAGATTAACAAATTAATGTACACGACTTGTTTAGTAGTCATATAATTATTTATTAAGTTTTCATTTTAATAATCCATATATATTTTTAAAAAAATGACAAGCTATAGTTGTGAAAAAGACAATAAATTTCAACTAAGTTGACAACCTCAACAAGCTAAAGTATTATATTGAA…
>GsNHL19
ACATGTTCTCCTTTGCTTTTTTAGACCTGTGAGAATTTATTCCTATGCTAGTTCGAACGCTGAGAATCTTGCATGAATATTAATATTTCTTGTTACGAAATCATTAGTTAAATTTCTCTAATTTGCCATCGTTTGTAAGATATATTAAAATTTAAATTTATTTTCAAACCGAAGTAATACTATGGGTTACATTTATTATAAAAACTAAATTTCTTTATCTCTCCATTTTTTTCTGGGTTAAGACTTATCTTTCATCTTTCAATGCGCAAATACTAGTACGTTATCCGGTCAGTGAAGCAGAACCATAGCACAATCAAATCCTGAGATCTAAGAAGATAGTGTTAGTAGAGCGAGTTAAGCGAGGATAAAATCTCGTTAAGAAAAAAAAGAAAATCATAC…
>GsNHL20
GCTAGTAGCCAAATCCATCAGGGGACCCTTTGGCATTCTGGAAATAATAATGCCAAAGGTTGTCTAAAGTTTAAACAACTCAGTCCCCCACCATCTTTCCTTGCCTGTACTTCCCAACCACCAAATTTGAAGATGAATAGATGATTCACTTTATTTAGTGCTTTAGCAGCACATACAGTTAGCCTATTTGATTGGTTTCTCAGGTTTGTTTCATTGCTAGAGATTTGCACCTTAGTATACAGTTGTTAGTATAAGGAGCAAGTATTGAGGTCTCAAGTTTATGTTTTGAGTAAAAAGAAAAGTTATGGGTGTATTTTGTCCTTTAAGTAAATCCATCCATTTTAATTCAAATTAGAGTCAGGATGCAAAATAATTTCTAAATACAGAAAATGAAAGCAA…
>GsNHL21
NNNNNNNNNNNNNNNNNNNNNNNNNNNNNNNNNNNNNNNNNNNNNNNNNNNNNNNNNNNNNNNNNNNNNNNNNNNNNNNNNNNNNNNNNNNNNNNNNNNNNNNNNNNNNNNNNNNNNNNNNNNNNNNNNNNNNNNNTTTATAAACCTACTTTTAATTTTAATATATTTAATTTTTAATATGGATAAATTAAATTTATATATTAAAAACATTATAAAATGATGTATCCAAATAAATTTAAATAAGTTTAGTTAAATTTCTATACACACTATCATAATTGTTATAACTTTTAAGATAATTATTGTAAAAATAACAGAGAAAATTTTCTTCTTTCACTTATAAAAATAACTTATATACATAAGTCCTTACACTAATAAATTAAGTTGTTTACCAAAACAGAT…
>GsNHL22
GGCTTGGCTCCACGAGTTTTATCAGGTTTGATTTGACTCCATGTAGGGATCAAATGGCAAAAACAGGGAGAAATGCTTACCCGTGAAGATTTTAATGGGGTATGACTTAAACAGGTATTTTTTAAAATGAGTTGCTTGAGATTGAGCTAAATTACAACTTTCACACCTAAACTATACGGGAAAACCTAGTAAAAGAAATATATAAATTCGATTGTTATAGCACTACTCATAATAAAATGGACTGTAATTTTGGGGTAAATAACATGATTATCTTTGCGTATTTCTTTTTATAGGAGTATTGTCAAATAATTTTACTTGATGTATTTTAGACATTTTATTTCCTAGTAAAAACAGATAGATTTAAAATATTTATTGATGACCAACAACTAATAGAATACT…
>GsNHL23
TTAATAAACAATAACAAATTCAAAAGGTAAGCATTTAAAAATTAAATAAAATTTTTAAAATAAATTCTGTAATTTTAATTTTATTATTTTATGATTATCATTTAAATTTAACACATATTTATATAAATTATTGCATATTAATTCATTTGAAAATAATAAAAAAATATTTTTAATAATAGAGTTTAACTTTTATATAATTTTTATAAAATGTTGNNNNNNNNNNNNNNNNNNNNNNNNNNNNNNNNNNNNNNNNNNNNNNNNNNNNNNNNNNNNNNNNNNNNNNNNNNNNNNNNNNNNNNNNNNNNNNNNNNNNNNNNNNNNNNNNNNNNNNNNNNNNNNNNNNNNNNNNNNNNNNNNNNNNNNNNNNNNNNNNNNNNNNNNNNNNNNNNNNNNNNNNNN…
>GsNHL24
AGAAACCCCAACAACAAAATCGTAGTGTACTATAGGAGGATCAAAGCAATAGCTTGGTACAAAGATAATGATTTTGGTTGGGTGAGCTTAACACCCTTTGACCAAGGCCACAAGAATACCACTTTCCTTCAAGCAGTGTTTGAAGGGCAAAGAGTGATTAAGCTCAAACCTAAACAACTTGGTGAGTACAAAGATGAGACAAGTGTTGGGATTTACGAGGACTTGGCTGTGGATTTTGATCTTAGAATCAAAGCAAACTTTGGAAGGTTCAAGAGTAGTCGTTTCGATCCACCCGTTGTTCAGTGTCGCCGTTTGAAGGTTCCTTTGATTTCTAATGGTAAAACTGCACCTCCTTTTAGTGTCACCAAATGTAAAATTGATGGTTCTTTCTTTGCAGAT…
>GsNHL25
TTAAAATGTGAAGCCTTCTAAAGAATCTCATTCCTAATATCTCTTTTCTTGACTAGATGCATTCCGTAAAAATTACAACCAAAATAAACCATAGTCCTTCAAAAAGCTACAACTAATTATGCCACAATCACCCTCCAGGAAAGTATCAGCAACTTTATTTGTTTTCAACTCGTCCATTTATGTAAAAGCCAACAAAATATGCAGAAAAAAATAAAGCAGTTCTACCCTCAATAACATGGGGTAAACGGAATCAACTAAGAGATAAAGAATTCCAAATAATTATGTTAATTTCAATATGTGTGATCTGAAAGACAGTAAGCAGTGACTGAAAAATCATACAAAAAAGTAGATGAAGCACAGATCAATGGTAAATCGGGAAGAAAAATGATAGTTATCTCA…
>GsNHL26
TCTTAATCTAAGAAAGTAAAGTCTCCACATGTGTTGATCAGATTTCCAATTTTGAATGCATGTATCTTAAGTTTAATCAATTTTAGCATTGGCTATATATCCATTTTGATTATTTGAAGTGTGTATACTGTATGATAAGTTTTTCTTTTATGCACTGGTTTTTCTTCTGATGTATTTTTTCCCGTTTGGATTATTACCTTCTCATGGTTTTTGACAGTGATGATATAATTTAAGGCCTTTTGATCTGATGGGATATTTTGAAAGCAAAATGAACCATATTGAAAAGTTATTTACCTAAAATTTAAGTTGGATTCTGACAGTGGAGTAAGGAAAGCAAAGTGGTAGTCTGGTAGATGATATTTTAAGCCATGTTATTCTATTTTTTAGTGTGTTTCACAG…
>GsNHL27
TGGAGAGGATCCAACTTCTTTTGTTAACTAAAAAAATAGTTTAAAAAAATAATACAAATAATTTTTTATATTTTTTCTTAAAGTTTTTACTTTTTTTATCTAAGCGGAGCGACTAATGCATATGCACGAGTAACTACTATATTTTTTACATTGCTTAAATAGTGATAAAATGAGAATTTTGAAAAAATTACTATTGATTGTAAAAACTGAAAAAAGAAAGAGAACAACGGAAGAAATAGATGGTACAAGGTGTACTCTCTCTCTCTCTCTCTCTCTCTCTCTCTCTCTCTCTCTCTCTNNNNNNNNNNNNNNNNNNNNNNNNNNNNNNNNNNNNNNNNNNNNNNNNNNNNNNNNNNNNNNNNNNNNNNNNNNNNNNNNNNNNNNNNNNNNNNNNNNNNN…
>GsNHL28
TCGCAATGCATGTTCTATCTGGACATTTTGTTGATACTAATTCAAAAACCTGTTCCAGTGATTCTGATGTTTTATTGTTAAATAGATAGTAAGAAATTTAAATATTAATTTACTTTTCTTCATTGCTAACGAATCCTGAAAATTATTCAATAATTTTGAATGATGCTACTATATTGTCATTGTCAATGGACCCTAGGTAGCATGTCATCTAGAATAACATTTGACTCATGCATGTAGGAAAAAACAGCCTATGCATATCCTGTGCGATTATACCCCATCCTAAACAAAACAGAAACAATATTAAGTTAAATCTTTTTAAATGCCTATTAAATTTCGTAGCATTCTATTACCATTATTTCCAACTATTGTATTAAGATTCAAAGTAGTTCGGTTATATAC…
>GsNHL29
TCTTAAAAATACCTTGGGCCATAGGCCTCTCTGTTCCAGATACTGAACAAAATGACTTTATTTTAAACAATAATAGTCACAAGTCTATGGGAAATAAGGGAGTTGATACTGTTACCAACACCATTGTTAATGGTCCTTACCAAGTGGTTGAATTATTTTTTTTCCAAAAATGTCATTCCCACGAAAACACATTTTCGTTGTATAAGTGTGTACAAAATTCACAACGGAAACATGTTTCCATTGTAGTACAGGGAGTGGGAACAAAGTCTACAACGATTTTCGTTGTTGATTTTGTATGCATCCCCTATACTATAACAGAAACATGTTTCCATTGTAGATCTTGTACGAAATTCATTTTCGTTGTTGTATACAAAGTGCATACAAACATACTGAATGATT…
>GsNHL30
GTGTTACCTTGTAAGCTAAATTAATTAAGGTTTCCCCCTGTGCCTGGTTTGGTTTCTATTATACGGAATTGATGAAACCATAGGAATTTCTGTTTGGCCCCACAGATTACACAAGGAGAATTAAATTCATGGAAATGGAAATTGATTTCTTTGTCTTACAGAGTTATGATACAATAAATATATTATTCGTTAAATTGATTCATTGATTAAATAGATGCATTGATTCTTTACCCTCTTGCATCAGCTCGACTGCATGTAGTATGGGCCTTGGTTCTGCCAAGTATATTCTAAAATATATATTGAAAAAAAAAACAATAAATGTGTTACTCTCTGCCTCCTTAATTATAAAATATTTTTAATTAATTTATCAGAATTGATCCATCAGGGAGTGAAGTATAA…
>GsNHL31
AATTATGGTGATATCAAATTTAAAAAATAAAACGAAACTGTTGTTTGATCGGGTCCTCTTGTAACGTTGGTTTGGTCCTATGCAGCATCACCTTCCCAGCTTGGTAACTCTTAATTAATGCGAAAGTTTGTCGAAAATAATTTTATTATAATGTTTCTAGTTTTTTTTCTTTGTAATTAAGTAATTAATATATTAAAGTCAAGATGAAAATATTTGAGTATTATTCGAGTTTAATTTTTAATAGAAATAATTATTAATTAGACTTAATTATTGTTTGATTGAAATTTGAATTAACCATAATTTTTTTCTGATAAAAGAAAGAATTATAAAAATAATGATAAAAATTCTCTTTTTATGGTTGAAATTAGAAGAAGGAACGAAAATATCGTAGCTTTGTGT…
>GsNHL32
CTATATAGAAATTAAATTAATTTGGCATGCTACTTTGTTTTTAGCAGTACGTTTTCCTCATCTTTCTTTCATATATCTTGTTCTAGCATCATCATAATTAAGTTAGTTTTTGGTTTCTAGCCAAAAGCTAGAGTCTTGTGAAAGTATCAATACAAGAATGTATCATATGTGGGACAAAAATCACCTGTCCCAATTATATGTTTCAATTCGTTACCATCCAATTCATTTTAAAAGTACATGTAAGTTTTCCATCCAATTTAACATATAGTTATCTACGTGGACGAAAATCACCTGTCGCAATTATATGTCTTAATTCTGCACCATTTAAATATATGTTGCCATCTCATCATTTAAAAAGTACATGTGGCATTTCCCATCCAATTTAACATGGTTATCTAT…
>GsNHL33
TCCCTCATTCTTCCCTTCCATGATCCTTTCCTACCTATCATACTCCTATGCACTTCTCTTTCACTTTCACTCAACATGACTCTCCCCAATTCCCTCTTTTCTTTTTCAGTTTCAGCACTCATTCTCATTTCCTTCTGCACTCTCTCTCATCTCTTCGGTACTTTTTTTTGCTTATGATGTTGAATTGATTTTTAATTATGTCTTTCAAGTGTCATTCTGATTTATGTTACTTTATATATGCACATATATATGATTATATGTGCATATATATGAATTTCATAAATTTTGTAGGATCTTACGATCCCCTGATTTACAATCCATACTTCCCTTCCCGATCTCGAGTAGAATCTCGATTTTGACTACCATGAAGGGGACAAATGACGAATGATGATATGCAAT…
>GsNHL34
ATTCAATGTGCATGTGTCTACGGCCAACACACACTTTCTACCAACATTTTAATATCGTAATGTGATATATGTTGAATATACAATATAAAGCCTTTTCACATTTCATATTGAACCAATAAATTTATCCGGAAAAAAAAATCTGTTTGTTTTACACCATTCTTCATACAAGTTTGAGCCAACCACTCATTGTCTATCTTTAATCAATCTCGCGGTGTCATAAAAATCATACTCATAACAATGTGACAAACTTCCAATACATTCCTGACAGAGAAAATATACCATGTGGCCATTTTGCACATGCTTGATGACAAGCATTGGATACTGGACTGAAAGGAATGTTTTGTATGTAGCCGTAGTATATTGCACTTACCAACAAAAGTGTAGCAAGTAGAAACTAAA…
>GsNHL35
AAAACAGTATCTACTTGACACGTGTGCATCTGCACACCCTAAAAAGAATTATAATTATTCAGATGTCATTTTCTTTTTCTGGTGGGTACCGCTGGCTGGATAGTATAGGCATAGGCAAATCCATATTTTTTTTAAACAGCCTTCACAATAAAAATATGTTTAGGTAATGAGAGTGTCTCCATGAGGCTTCCCAAAAACGTATCTTAGGAGGACACGGTGGTGGATGTGGATATATTTATTTATAAATTAAATTAAATAAAAAATAATAAGACTATTTATTGAGATTGTCGTTGGTTCATTTCAAAACGTTGTGATTGACACGTGGATCATACGTGGTGGGACCAATGGCACATGAAGTGCAATGATATAGGAAAGTAAAATTTACCAACTTTTCTTTCT…
>GsNHL36
AGAATTAATACATGCATTAGGCTAAGCTAATTAGCTTGAGGCCTCTGATAATATTTTCTTTAACTAATTATTTATTTATCTTTTAATAATGCAAAAATTTCTTAGGCTTGATGTGTTCTTCTATAATGAAACTAGATGATATAAAGTATGTTAACTCAGAAAAAGTAGGAGCAATGATACATTATCATTTACCTTAAACACGTATTCCAATAACATTTTTCAATTCTTTTTATTTTTAATCATTTATATGAATTTTATCATATTTATATTTTTTTCTGTAAATATTAAATAGGATATTAGGTGTTGATCAAATATTTTCTAAAAGTAGGGGAGACCAGCTGGCAGAATAACTCAGTCTCCTATGAACATATGCCATATATTCAGCACTAGGTCCATTTT…
>GsNHL37
TCTTATAATTTTGATCTTGAGGATTTGCTGAGAGCTTCGGCTGAAGTTCTGGGGAAGGGTAGTTATGGTACTGCATATAAGGCCATACTGGAGGAGTCAATGACTGTTGTGGTGAAAAGATTGAAAGAAGTTGTGGTAGGCAAGAAGGACTTTGAACAGCAGATGGAGATTATGGGAAGAGTTGGACAACACACAAATGTTGTGCCACTTCGCGCTTATTATTATTCAAAAGATGAAAAGCTTTTGGTATATGACTATGTCCCAGGTGGCAACCTACACACACTCTTGCATGGTATGCATTTATTTTCCTTAGTTTCTGATTTTCTGCTAAATATTCAAAATTCTAAAATTAAACTTGTTTTCTTTTATCCCTTTTGCGGGTTTGTTTAATTTCTTTAG…
>GsNHL38
TATGTTGTAAAATTAGAATACATGCATTAGGCGAAACTAATTAGCTTGAGGCCTCTGATAATATTTTCGTTAACAATTTATTTACTCATAATTTTTAATAATGCAAAAAATTCTCATATGTAATGTGTTCTTCAATAATGAAATTAGGTGATATAAAGTAGTATGTTAACTTGATCAGAAAAAAGTAAGAGTAATGACACATAAAAACATTCATTTATTTTTGTTCTTCTAACTAGATCGTACCTCCAGACTTAATCCAAGAGTTACTATTCTATAATGTTAAAGTTTATATAGGATTGCATTATAATTGACTGATCTGGTATTCCCGTAAGGATCTATTATATTTGATGGACATGTTATTTAAGATCCTTAGGCATGTATATCGCTAGCGGTTGAGGT…
>GsNHL39
AATTCTCTTCAAGCTAATTAATTTGATTTTGTCTAAATCTAGAGATTCTAGTTCTAGCTAGCCCCATGACAGGTATATCCTCTTTCTTTAAACTTTTCAGTCTTTCTATTATGCTTTTAGTTGATTTTGCAAACTTACCTAACATATTTATATACTAGTATATATGTTTTAAGTCAGGGAAAATTATCAATGTCAAATATGAAGATCATATACGCTAATTCTTTGTGCATATATTCACATATATTCCGGTTGTGCCTTGCTTACTTTGGGATCTATAATGATGATCCTTAACTTAATTTGATTTGACATCTAGATACCTTTAAGTTTTATCCATCCAGTTTAGTTCTGCACGAATTTCTTGTTCGAAATAATGTTTTCTTTACAAATTGACACAAGTTT…
>GsNHL40
AAATTTTAAAAGACACTTATTTTATTTAATGTTATCTTTCTTCTCGATATTTTTACTATTGACTATTATAAATCACTATCGCATTTTATATTAATTTTCAACTGTTACATCTTTCATAGTAAATTATACTCACTCAAGTACATTTACAAGTAACTTCTTGTATACGGTAGTTGGTTGTAACTTATTTTTCCACTTGCAATAATAATAATAATAATAACACGGTCCAATGTAAGAAGACGAGATAAATGTTAGTGTACATTTGGGCTTTGTGGTCTCCCTCCGTGTATTGTGATCGCTACGTTGGGCTAAAAATGCTTCAAACTCAACCTTAATTTCATGTTTTCTTGTCACCAAATATGAACATCCTTACCATGTCTAATTACTGCTACTACTTTTTAA…
>GsNHL41
TGTTAGAATGACTCTGTTACTTACCTTTTGTAATCACAGGTACCCCTCGTACCAACTTTATGCATATTAATATACATTTTACTGATTTAAAAAAAAAAAAAAAACGTAGACTTAGGCCTGTTTGTTGTCAGGTTACGAATTAGGTTTGTTTGATACAGTACAATTGTCATTTGGTAATACTATATTGTAGCTTTAGGTTTATTTATTATTGTTATATAAACCGGTGTAATCCTTTTACTGGTTAATAAAAAAAGATAGTCGCTCTATTTTTGATGATGTAGACATATTTTTTGAATCTCGTTAAATTTTTGTTAGTGTATGTTCGCGTATGATAGATTATTTTAGAAATCCAATTTCATTGCCAACAATAAATACCTAAAAAACTAAAGGGGTAGAAAA…
>GsNHL42
CGTGGGGAGTGAGCAGCCAGTGAAGGAATCTCTGGAGATGGGAGTTCAAAGTGTAGATGTTGGTAAGTTTATCAACATTGTAAGGGATGATTTAGAAATGAGAAATGTGAGCACTCCTTTGACTCTGAAATCTTCAAATTGCTCTGAAGCTATTGGCTTGAAGTCAAATATTTCTGATAATATGGAAATCAGAAACTTAAGTAATCCTCCTAACTTAAAATCTTCAAGTTGCACCGACTTGATGAACATCAAATCAAGTTTTTCTGATCATCCTGTTGTTAGGCAACAAGATGTGGAAAACACTGATTCTCTTGTTTCAAAATCTGATTCCTCCGAGTATACCAAACATAAGACTCCTACAGCTGCAGAGGGAACACCCCCAAAGGAAATTTTGGATGT…
>GsNHL43
AAAATTTAATTCTGCAATCTTTGCATGAGCATCATTGACACACAAACAATAAAAACAAACATTTCTAGATATATTAGAATAGGATAAATAATAAACAGAAAACAATAGTCATTTCTTAATTAAATTTTGTTTTGCCTGTTAAAAAAGATATTGAAAGAAGTTGCGAGATAAACATCGGTAGGATTAATTTCATGAAATGTCCCCACTATAGACAACACCCAGAAGATTTGGTAGTTGCTTTAAGATGCGTTGTCAGATTTAGTATCTAACGTTCACCTTCTACCCTCCATGAAAATAACGTTTCGGACTATATCCTATAGAATGGGCATTTGATAGCCACGAAAATAATAACAATAATAAACTCTAACTTGTGTCGGTGAAGTTGCCCAGGTTTAATAT…
>GsNHL44
NNNNNNNNNNNNNNNNNNNNNNNNNNNNNNNNNNNNNNNNNNNNNNNNNNNNNNNNNNNNNNNNNNNNNNNNNNNNNNNNNNNNNNNNNNNNNNNNNNNNNNNNNNNNNNNNNNNNNNNNNNNNNNNNNNNNNNNNNNNNNNNNNNNNNNNNNNNNNNNNNNNNNNNNNNNNNNNNNNNNNNNNNNNNNNNNNNNNNNNNNNNNNNNNNNNNNNNNNNNNNNNNNNNNNNNNNNNNNNNNNNNNNNNNNNNNNNNNNNNNNNNNNNNNNNNNNNNNNNNNNNNNNNNNNNNNNNNNNNNNNNNNNNNNNNNNNNNNNNNNNNNNNNNNNNNNNNNNNNNNNNNNNNNNNNNNNNNNNNNNNNNNNNTTTGAAAAAAAATTATTACAAAATAAATATTAT…
>GsNHL45
GAAAGTGGCAAGTTCCAACAAGGACCCTTTTGTGGAATCTGAAGTAGCTGTCAGTGATGATGTGATGGAACCAAGCTTGCACAAGTATGTAACAGTGAAAAGAGGTGGTGGGGTAGTAGACATGATGGAGGACCAAGAGTCTTCAGGAAGCAACAGCTTCACTGTGAGTAGCAGTGGCCAACAGCATCATTGGGGGAACAACATTTCCTGTTCTTCATGGGAACCAAATTCTGCTGACTCCACAGATTGCTGGACTTCTTCAAGATTGAGCTTCAGAGAGGAGGAGGAGGATCAGAAAACCCCCTTAGAATTGGGATGTAGTTTGTCATCTGAAGCCAAGAAGAAGAAGGGCTTGAACAGCAAAAGGAGAGAGTGTGATCATGAGCACAGCAGTGGCAT…
>GsNHL46
CAGACAAGCTCAACAGCCTAACACCTCCATGAACGATTCCCTTTGATATTTTAATACCTACAAATATCAAACAAGATATGAACGAAGATTACCAAATAATATTATTAGATTACTTGTCTCTGGATGTGATTTCATTATCTGCTTATTATTAACACAAATAAACAATTGTTGGCCTTGGACCTGGATTCCACACCATTTACGATCGATAACTTAACCTATGTGCCAAACTATTTATGCATATAGATAACTCCAAAGGTAAGGTGCACCTATCAGAGCTAAAGCGTAAACTCGTAAATAAACAAGAGCTAGAAATGAATGTTTCGCAAACGTTAATTATATAAATTTCTAAGTCAAATATATAAAAATATTTAAATATTTTTTTCGTAGATTAAAAAAGAA…
>GsNHL47
AACATTACATTTTTGCTTTACTTTCTTGTGGCAAAGATGAAGCACCTACAGTTGTCATTCGAAACAATTGACCATAGACTCTTAACACGTGAAACATGCCAAATTTAAATGTCAGAGACAATGAGAAAAATAGATGAAGAAATAGGAGAAAACTAGATGGAAGAAAAAGCGAAAATTTTGGTAAGAATCAAAGGTAAAATTAGAGTAAAAAGAAAGAGGAAGGTTAAAGAAAGAACAAAAAAATGGAGCAAGGTGAACGGAGGGATGGGTGCTCCTTTCCTTACAATAGTCGTTTCTTGGCTCTGAAATTGTTATTCATGAGCAGAATGCAAATGTCATTTATAAAAGTCATGATGTTTAATAGAGAATAAATTATCAATTCAGTCCATGAACTCACTC…
>GsNHL48
TTCATATCATAGACTCTCAAATCTTTGCTGAAATGCTTTATCACTTCACGCTTGGTGGATTCATGCTTCTCTGCTAATGTCAAGATACAGGAGAACCTTAAATGATAAGTTACAATAGTTTTGACTGTCTTGAAGTTGTGGCAACAGCAGAAATAATCAAGCCACCTTCTTGCTATGCCAGCATACCACTTGATAATATCGGCATCCTCAAGTGCAACAAGAAATTCAATTGGTCGTGGACGACCCATATGATTTGTAAACCCAACCAACTTCACAGCCTTTCTTATGAGTATTTCTGGTGCCTCAACTTTCATACAGAGCTTTGTCAAATCCTCAACTGTTCCTTTTGAATAATTTTGTTCCTCTTCTTCCTTTACTCTTCTTTCTTCTTCCTCTATC…
>GsNHL49
AATGGAGGATAAATATATAAAGGAAATGATATCAAAAAGAAATTATTTTTTTATATTAATTTTAGAATAATATTTATAGATTATATATAATAGTTATAACTGCTTCCTAAGTGCAATGAAATAGAATTCAAATAATCTCCTTAATATCTGAAAAATGCAATGTCAGATAAATTAGTTTATATTGATTAAATTAGTTCTTATTAAATTCTCCGGGAGGCAGGAGCTATACATTAAAAAAAAAATCACCAGGAGCTAATCTGTTGTGATTAACAACATATATTTTTATATAGTAATTTTATTTTTCATAAATTAATGCGTTGGACATTATCGATTTTTACTTTTCCTCATAAGTTGTTCATTTATGGAAAAAAATATTTACAAATTTGTGTAATTCATTTA…
>GsNHL50
CCAATGTAATTAAAGGGAAGGGTCCTAGTGGTGGTAGGGGAGAGAAACCAAAAGAAGAGTTTGGAAGTGGGGTTCAAGAACCTGAGAAGAACAAGTTGGTTTTCTTTGAGGGAAGTTCTTATAATTTTGATCTTGAGGATTTGCTGCGAGCTTCGGCTGAAGTTCTGGGGAAGGGTAGTTATGGTACTGCATATAAGGCCATACTGGAGGAGTCAATGACTGTTGTGGTGAAAAGATTGAAAGAAGTTGTTGTAGGCAAGAAGGACTTTGAACAGCAGATGGAGATTATGGGAAGAGTTGGACAGCACACAAATGTTGTGCCGCTTCGTGCTTATTATTATTCAAAAGATGAAAAACTTTTGGTATATGACTATGTCCCTGGTGGCAACCTACACACAC…
>GsNHL51
CATTCTACGAGGATGTCAGGTTCGCCAATTACAGTGTGATAACGCCCATGAACTCCTTCCGGCAGTACAAGAAGAGCAGCAGCACCATGAGCGCTGTTTTATCGGGGCAGCAAGTGTTGCCGCTCGACAACGACCTAGTCTCAGAGTTGAACCAAGACAAGATTGGTGGGGTGTACGAGATCTATGTGAAGCTCTACTTCAGGATTAGGTTCAGGCTCGGGGATGTCAAAACCCGTCGCTTCAAGCCCAAGGTCAAATGTGATGCGAAGGTTCCCTTGAGGACCATGGGCAACGTAACTCTGTTTCAGACCACCAAGTGTGATGTCGATTACTAGGGACTACGTATTTGATTTTGGAATTTTCCTTCTTTACCCATTTTATGTGTGACCTTTGGCATTA…
>GsNHL52
AAAAATGATTCAGCATGCATGTGAACGCTGGCCCTTGTCCCGTCAAGGTGTTCCGCAGGTGGCAGTGGCGGGACTGCCACGTTGGCATGTCCCGCCAGGAGGAACAGCGGTACAGCCTCTCTCTCTCCTGTCCCGCCGTTGCTATCAGCGGTACGCCTCTCTCTCTCCTGTCCCGCCGTTCGTACTGGCGGTTTAGGCTGAGTGCCGCAGTTGCCAATGGCGGGATCCTTGTTCCCGCAGTTGTCAATGGCGGTACAAGCTTTCCCGCCGGCAACAATGGCGGCATCCACGTCCATAACAAACCCCGTCTGTAATAAGTTTGAAAAGAAACCCTCTTTGGTAAAATGTTTCTAAAACAAGCCCTCTGAGGTAAATTTGCCTTCTTTCTTTACCCATTAT…
>GsNHL53
ATAATAAAAAAAATAGAAAAAATGTACATTCAATCATTCTGCGAAAGTATATTAAGGGAGTCATAATTGTAAATATTTTGATATTTCTTTTTAATTCTTACGGATTAAAAAAAAAAAGTGAAACATAGTTGCTATATTACCACTGCCATGATTTTTTAATTTAGATCCAGCCTAAATGGTAATATAATGAGATGCGATAAGGTTAGAACTTAGAAGTTTTGTTCTCATGGGATGGGAAGAAAAACAAGCACGAAATCTTTTTAACAAACTTGTATTAAAAATGCATTCTGATTGCATCAACGGTTTTGAACGGTTCAAATTTGTATCAATGGCATATTGGCAACTAGCCATGTATGGCCACGTAATTGTAAAGTTCACGGCCACATATTGACAAGATCA…
>GsNHL54
ATTTTGGATTTTGGATCCATCACTAGAGAGAAGTCATTGAATCTTCAAGAATTGTTTCAAAGAGCCTGTGTAGCTTCGGCTTCTTTAAAGAGTCTAAAACCCCCCTTGGAAATGACCCATGTGTTGCGAATGTAGAAAGTAGGCTTTGCGCGAGTGATTTATCGAAAATTACACTAGTGATCGCCACCCAACTTGTTACACTAGGCATGTTTTTCATTTGTGGCTTGAATTAATTAACTTTACAATTTTCGTAAATAAAATTATATGAATAGTGATTATAACTGCTGACATGAGTTTTTCTTACTTTTTAAATTTAAACACTGCCAAAGCCCCTTTTTGTAGAATTGGTTAGAAATAGATTATTTCTGTTCTTGATTTATTACGTGCTACTTGATCTTG…
>GsNHL55
CGGATGTGGTGATGAATCCTCATTGTGAAGACTTGAGGGTTCAGTTTCTGCCTCATGAGGATTCTGGAAGGATGGCTAACCCTAATAGGAACTTCTCGGTTCCTTTACATTGGAAGCCATTCTCTTTCTTTTGAATTAATTAAATTCCATACCTTGTTATGATTTCTGCTGATGGTATACTAGCTAGGTATATATACATATAGGTTGTCTCAGATATTTAAGAGTTTTTTATAAGTTGAGTACTTAAATTGTCAATGTAATATTTGAGACAAAAAAAATGCATGGTTGATTATGATGTCAGTTATTCCTTCAGATAGAATGATCGTGTTCAGGGAGTTTAATTAGCTCTTTGATAAATGTGAAATCATGCAAGTACCGATGAAACCCTGTATCAACTGA…
>GsNHL56
TGGAGTTGTTTCATATCTTTGCTTTTGATCTTTGTTAGTTGTTGCCATGGTGTATTGACATAGAATCATTTAAATACTAACAGGCTAACAGCTATATAATTTTGCTTTCATTGAACTGATTGAAGTATATAAAATGTTAAGCTATTTTTTGTCCCTCCATTGTCTTACTTCTATCATTTGGTAAAGTAGAAAGTTTTTGGCTTTGAATTGATACTTCTCAAGGTTATAATATTTATCAGAACTCTTGTCTGCTTGCTGTGAGTCCAACCTTGTTGATTATTGTTACTAATCTCTTTGCATTAATTCTCCACCCAGTTATTTTGATTCCCAATGTTTCCTTGGTGTACTTGCAACACATTTTTCAAGTTCAACGCAACCTTACACAATTCCATTGCCTGC…
>GsNHL57
CTATAATTAAAATATTATTTTGTTTTAAAAATGATAACCTTAAATCCTTTAATTGATAATGAAAAACAACATATTCAATTATCAAAGACAACAAGAGTAGCACAGTTCAGTAGTTCAGTGACGAAGCCACCAAACAAGAAGAGCGAGGTTAGTATTTTGTCATGTATAATTGATTACTGAAGGAGGCTAATCGATTATGGGACACTATTTACCTTTCATAGACCAAATCAGAGCAAATTTAAGAAAAGAGAGTATTGAGGTTAGTTTGGAACCCAACATGAGCGGCGGTGTTTTGACAAAAATATAACCTTAAATGAATTGTCGTTTCTCACCTCTTTTGAGCGAAAGTAAAAAGAAATGGTACCCACGTTTTTTTTCTAATTTATTTCTTCACTAATT…
>GsNHL58
GTCACATCTTATCTTATCTTTTATGAATCTATCATTTCTTTATTTTATTTCATCTCTCTAGGTGCTGATGAGTATATAGGTATTAATCAAACATTTTCCAATTATTAATTGAGGGCAAAATGAATTTTTTTTCTGTTTCATGCCTTCTCAATTATACGACACACACTTTCTACCGTGGTGATGTGATATATGATGATTTATACAAAATAAAATCTTTTTCACATTTCAAATTGCACCAAAGAAGTTATCCGGATCGGAAAAGAGATATAAAAAATCTGTGTTTTACACCATTATTCATACAAGTTTGAGCCAACACCACTCATTGTCTATCCTTAATCAATCATGCCGAGTCTTAAAATCAAACCCATAGCTTTTGAATGCGCTCAAAATATAGGACAA…
>GsNHL59
GAAGTATCTCATAACATCATACGTAGCCTGTAAAATGCATGTTTGGTTTGCAGTTGAAATTGCTGCGGCACACGATTCAATGTAGATCCAACAGTTAAAAGCAAAATGAAAGCAAAAGCAAGGGTCATGACCCTTTTGCAAAAGTACTTTGTCTCATAAGTAATTTTTCACTTGATTTCCAAACATGCTCAAACTATGTTTGGGTTTCAAACTGTGCTTACATAATTACATTGTACTATCTTATCTCTTGGCGAAGGGTCAAGTGGTAGTGCACATACTAGGGAGACTAGAATACTAGATGTTCTCACTACCTGGAATGCAAGAACCTCTAAAGAAACTTAATCCCAAACAGACATTTGTTTTAGGCTTGGGAGTAGATAAGGAATGCTTGACTGGTGG…
