# Supplementary material for: Genome-wide identification and characterization of NHL gene family in response to alkaline stress, ABA and MEJA treatments in wild soybean (Glycine soja)
Source: PeerJ. 2022 Dec 2;10:e14451. doi: 10.7717/peerj.14451 (PMC9744164; doi:10.7717/peerj.14451)
Supplement: Supplemental Information 4 [file peerj-10-14451-s004.xlsx]

## Sheet: Sheet1
Data4 Distribution of cis-acting elements on the promoters of NHL family genes in wild soybean.
Name	MeJA	ABRE	GA	SA	Auxin	MBS	TC-rich	LTR
Number of cis-acting elements	209	171	74	52	43	54	44	26
