# Supplementary material for: Genome-wide identification and characterization of NHL gene family in response to alkaline stress, ABA and MEJA treatments in wild soybean (Glycine soja)
Source: PeerJ. 2022 Dec 2;10:e14451. doi: 10.7717/peerj.14451 (PMC9744164; doi:10.7717/peerj.14451)
Supplement: Supplemental Information 5 [file peerj-10-14451-s005.xlsx]

## Sheet: Sheet2
Data5 The wild soybean transcriptome data of NHL family genes in response to alkaline stress.
	1h	3h	6h	12h	24h
GsNHL1	2.09017	0.554534	1.19377	-0.651165	-0.00768125
GsNHL3	-1.64679	-1.35235	-2.44966	-0.650341	-1.74464
GsNHL4	2.74225	0.162222	0.327895	-0.387405	0.670388
GsNHL5	2.11665	0.536617	-0.238201	-0.817601	-0.302358
GsNHL6	4.25437	0.776933	0.737506	0.297762	0.314248
GsNHL7	2.95708	0.192998	-0.0200692	-0.778542	0.31424
GsNHL8	4.071	1.65273	0.99853	-0.670726	-0.00768063
GsNHL9	5.47503	4.38584	4.45045	3.08966	3.08602
GsNHL11	4.74044	2.5277	3.33163	2.08691	1.49496
GsNHL12	6.02565	4.20901	4.24291	2.54567	2.07127
GsNHL15	1.03771	2.11642	0.457891	-0.451653	-0.114595
GsNHL17	-2.23175	-0.0304236	0.720043	-0.387733	0.477745
GsNHL21	-2.0253	-0.145901	0.493651	-0.350981	-0.70812
GsNHL28	-1.23175	-2.35235	-0.449935	-0.387843	-1.32961
GsNHL29	3.85394	2.4507	1.04202	-1.65068	1.21471
GsNHL30	2.26677	1.57444	0.916575	-0.987548	1.30218
GsNHL33	1.2294	1.41111	2.35261	1.19516	1.06821
GsNHL44	3.95146	0.61727	0.0097389	-0.0337247	0.866786
GsNHL45	3.57284	0.80608	0.337929	-0.518968	-0.400002
GsNHL46	1.67514	1.96958	1.68814	0.519518	-2.00768
GsNHL47	0.0901761	-0.0304241	1.87184	2.34883	2.57728
GsNHL49	0.129492	-0.421743	-0.820237	-2.06279	-0.259601
GsNHL51	4.41211	2.55454	2.19405	0	1.33217
GsNHL59	2.09017	0	1.45711	0	0
