# Supplementary material for: Genome-wide identification and characterization of NHL gene family in response to alkaline stress, ABA and MEJA treatments in wild soybean (Glycine soja)
Source: PeerJ. 2022 Dec 2;10:e14451. doi: 10.7717/peerj.14451 (PMC9744164; doi:10.7717/peerj.14451)
Supplement: Supplemental Information 6 [file peerj-10-14451-s006.xls]

## Sheet: Sheet1
Data6 Expression analysis of wild soybean NHL family genes in response to alkaline stress.
	Average expression
	0 h	1 h	3 h
GsNHL4	1	2.41584	4.97049
GsNHL6	1	2.13817	1.34179
GsNHL7	1	7.65624	14.8913
GsNHL8	1	7.51893	9.29909
GsNHL9	1	15.7343	47.4757
GsNHL11	1	1.87805	0.863342
GsNHL12	1	0.754171	8.56442
GsNHL29	1	0.625797	0.365054
GsNHL44	1	13.9188	26.3749
GsNHL45	1	4.90041	156.401
GsNHL47	1	0.870223	30.814
GsNHL51	1	1.62733	10.1906
	Stdeva
	0 h	1 h	3 h
GsNHL4	0	0.377664	0.0621798
GsNHL6	0	0.165984	0.364746
GsNHL7	0	0.225699	1.453
GsNHL8	0	0.655158	0.360302
GsNHL9	0	1.98412	5.21327
GsNHL11	0	0.155378	0.059504
GsNHL12	0	0.0687024	0.463014
GsNHL29	0	0.215706	0.139442
GsNHL44	0	3.93826	3.90932
GsNHL45	0	0.336288	15.2897
GsNHL47	0	0.392059	1.75515
GsNHL51	0	0.287385	0.272391
