# Supplementary material for: Genome-wide identification and characterization of NHL gene family in response to alkaline stress, ABA and MEJA treatments in wild soybean (Glycine soja)
Source: PeerJ. 2022 Dec 2;10:e14451. doi: 10.7717/peerj.14451 (PMC9744164; doi:10.7717/peerj.14451)
Supplement: Supplemental Information 7 [file peerj-10-14451-s007.xls]

## Sheet: Sheet1
Data7 Expression analysis of wild soybean NHL family genes in response to MeJA treatment
	Average expression
	0 h	1 h	3 h
GsNHL4	1	1.66755	0.878608
GsNHL6	1	1.25676	0.298944
GsNHL7	1	4.46302	3.101
GsNHL8	1	12.8193	14.0331
GsNHL9	1	10.1084	10.5591
GsNHL11	1	1.6832	0.39964
GsNHL12	1	0.763122	2.46142
GsNHL29	1	0.113741	0.0442157
GsNHL44	1	1.55341	8.07325
GsNHL45	1	5.37054	1.54982
GsNHL47	1	1.09558	2.75353
GsNHL51	1	7.06482	1.89524
	Stdeva
	0 h	1 h	3 h
GsNHL4	0	0.0850466	0.0817855
GsNHL6	0	0.0501169	0.146853
GsNHL7	0	0.41224	0.666087
GsNHL8	0	0.904169	1.52209
GsNHL9	0	1.84666	0.737109
GsNHL11	0	0.0424665	0.0369902
GsNHL12	0	0.178989	0.101008
GsNHL29	0	0.0170094	0.0162856
GsNHL44	0	0.0226543	0.106965
GsNHL45	0	0.61822	0.480607
GsNHL47	0	0.304925	0.554812
GsNHL51	0	0.349746	0.0473868
