# Supplementary material for: Genome-wide identification and characterization of NHL gene family in response to alkaline stress, ABA and MEJA treatments in wild soybean (Glycine soja)
Source: PeerJ. 2022 Dec 2;10:e14451. doi: 10.7717/peerj.14451 (PMC9744164; doi:10.7717/peerj.14451)
Supplement: Supplemental Information 8 [file peerj-10-14451-s008.xls]

## Sheet: Sheet1
Data8 Expression analysis of wild soybean NHL family genes in response to ABA treatment.
	Average expression
	0 h	1 h	3 h
GsNHL4	1	1.39843	0.539304
GsNHL6	1	1.31161	0.553492
GsNHL7	1	0.634317	0.542756
GsNHL8	1	1.03161	0.595198
GsNHL9	1	0.864224	0.80869
GsNHL11	1	0.695935	0.772447
GsNHL12	1	0.0444708	0.0997089
GsNHL29	1	0.12955	0.408669
GsNHL44	1	0.879524	2.80093
GsNHL45	1	0.60369	0.99549
GsNHL47	1	0.355283	0.767631
GsNHL51	1	6.01956	10.1729
	Stdeva
	0 h	1 h	3 h
GsNHL4	0	0.132755	0.00416169
GsNHL6	0	0.187366	0.271576
GsNHL7	0	0.191725	0.00619075
GsNHL8	0	0.184071	0.0393907
GsNHL9	0	0.122099	0.0830803
GsNHL11	0	0.0104504	0.113006
GsNHL12	0	0.0156236	0.0187865
GsNHL29	0	0.0345269	0.00845737
GsNHL44	0	0.372214	0.341125
GsNHL45	0	0.232465	0.269835
GsNHL47	0	0.118144	0.231775
GsNHL51	0	0.804795	0.904628
